# Supplementary material for: Deciphering the genetic architecture of resistance to Corynespora cassiicola in soybean (Glycine max L.) by integrating genome-wide association mapping and RNA-Seq analysis
Source: Front Plant Sci. 2023 Sep 27;14:1255763. doi: 10.3389/fpls.2023.1255763 (PMC10565807; doi:10.3389/fpls.2023.1255763)
Supplement: Supplementary file 1 [file DataSheet_1.zip]

Archive with 2 entries (2 files):
- Supplementary_materials_1255763_manuscript_9_15_2023/Supplementary_tables_1255763_manuscript.xlsx
- Supplementary_materials_1255763_manuscript_9_15_2023/Updated_Supplementary_figure_1255763_manuscript.docx
