# Supplementary material for: Deciphering the genetic architecture of resistance to Corynespora cassiicola in soybean (Glycine max L.) by integrating genome-wide association mapping and RNA-Seq analysis
Source: Front Plant Sci. 2023 Sep 27;14:1255763. doi: 10.3389/fpls.2023.1255763 (PMC10565807; doi:10.3389/fpls.2023.1255763)
Supplement: Supplementary file 1 [file DataSheet_1.zip › Supplementary_materials_1255763_manuscript_9_15_2023/Supplementary_tables_1255763_manuscript.xlsx]

## Sheet: Table S1
Table S1 Distribution of subpopulations obtained from the population structure analysis.
Subpoulation	Number of genotypes	Origin disribution
Group 1	12	South Korea (100%)
Group 2	17	China (50%)
	1	South Korea
	2	Nepal
	9	Vietnam
	1	Japan
	3	Taiwan
	1	United States
Group 3	13	China (68.42%)
	1	Japan
	2	South Korea
	1	Unknown
	2	United States
Group4	76	South Korea (87.35%)
	2	North Korea
	5	Japan
	1	China
	2	United States
	1	Unknown
Group 5	31	United States (75.60%)
	1	South Korea
	2	Nepal
	2	Pakistan
	1	Georgia
	1	Unknown
	1	Australia
	1	Japan
	1	China
Group 6	47	Japan (88.67%)
	2	South Korea
	2	United States
	1	Taiwan
	1	North Korea

## Sheet: Table S2
Table S2 List of candidate genes associated with SNPs in GWAS with both C. cassiicola isolates.
#	Isolate	Associtate marker	Soybean gene id	chrpmosome	Start	End	Putative function
1	LIM01	ss715584729	Glyma.03G019000	3	1895988	1898974	subtilase family protein
2	LIM01	ss715584729	Glyma.03G019100	3	1909221	1910902	xylem serine peptidase 1
3	LIM01	ss715584729	Glyma.03G019200	3	1916705	1925294	calcineurin B subunit-related
4	LIM01	ss715584729	Glyma.03G019300	3	1952796	1975003	AGAMOUS-like 20
5	LIM01	ss715584729	Glyma.03G019400	3	1977661	1985026	AGAMOUS-like 6
6	LIM01	ss715584729	Glyma.03G019500	3	2000006	2006209	glutaredoxin-related
7	LIM01	ss715584729	Glyma.03G019600	3	2007617	2009871	SIN3 associated polypeptide P18
8	LIM01	ss715584729	Glyma.03G019700	3	2010835	2018418	galacturonosyltransferase 1
9	LIM01	ss715584729	Glyma.03G019800	3	2042924	2045722	gibberellin 20 oxidase 2
10	LIM01	ss715584729	Glyma.03G019900	3	2050178	2051816	D-isomer specific 2-hydroxyacid dehydrogenase family protein
11	LIM01	ss715584729	Glyma.03G020000	3	2055108	2057270	D-isomer specific 2-hydroxyacid dehydrogenase family protein
12	LIM01	ss715584729	Glyma.03G020100	3	2057797	2063029	Nucleotidyltransferase family protein
13	LIM01	ss715584729	Glyma.03G020200	3	2071213	2072441	F-box family protein
14	LIM01	ss715584729	Glyma.03G020300	3	2074821	2078561	ataurora3
15	LIM01	ss715584729	Glyma.03G020400	3	2078755	2084370	cytochrome P450, family 704, subfamily A, polypeptide 2
16	LIM01	ss715584729	Glyma.03G020500	3	2091153	2093117	alpha/beta-Hydrolases superfamily protein
17	LIM01	ss715584729	Glyma.03G020600	3	2098592	2100979	unknown protein
18	LIM01	ss715584729	Glyma.03G020700	3	2108568	2110525	Protein kinase superfamily protein
19	LIM01	ss715584729	Glyma.03G020800	3	2124895	2135692	Calcium-dependent lipid-binding (CaLB domain) family protein
20	LIM01	ss715584729	Glyma.03G020900	3	2143987	2147131	HAL3-like protein A
21	LIM01	ss715584729	Glyma.03G021000	3	2148298	2162954	AMP-dependent synthetase and ligase family protein
22	LIM01	ss715584729	Glyma.03G021100	3	2162406	2167712	unknown protein
23	LIM01	ss715584729	Glyma.03G021200	3	2170567	2172891	cytochrome P450, family 76, subfamily C, polypeptide 4
24	LIM01	ss715584729	Glyma.03G021300	3	2196188	2197852	Family of unknown function (DUF716) _x0001_
25	LIM01	ss715584729	Glyma.03G021400	3	2202325	2234931	WD-40 repeat family protein / beige-related
26	LIM01	ss715584729	Glyma.03G021500	3	2238445	2238630	cytochrome P450, family 704, subfamily A, polypeptide 1
27	LIM01	ss715584729	Glyma.03G021600	3	2240686	2246512	cytochrome P450, family 704, subfamily A, polypeptide 2
28	LIM01	ss715584729	Glyma.03G021700	3	2248429	2251737	ataurora3
29	LIM01	ss715584729	Glyma.03G021800	3	2265529	2269179	Cox19-like CHCH family protein
30	LIM01	ss715584729	Glyma.03G021900	3	2285871	2289619	growth-regulating factor 9
31	LIM01	ss715584729	Glyma.03G022000	3	2296902	2299177	Pentatricopeptide repeat (PPR) superfamily protein
32	LIM01	ss715584729	Glyma.03G022100	3	2301675	2307263	Pentatricopeptide repeat (PPR) superfamily protein
33	LIM01	ss715586174	Glyma.03G197000	3	40650033	40654094	Rho GTPase activating protein with PAK-box/P21-Rho-binding domain
34	LIM01	ss715586174	Glyma.03G197100	3	40659338	40660734	probable small nuclear ribonucleoprotein G
35	LIM01	ss715586174	Glyma.03G197200	3	40664580	40665418	SAUR-like auxin-responsive protein family
36	LIM01	ss715586174	Glyma.03G197300	3	40669086	40675486	P-loop containing nucleoside triphosphate hydrolases superfamily protein
37	LIM01	ss715586174	Glyma.03G197400	3	40681218	40685449	cell wall invertase 2
38	LIM01	ss715586174	Glyma.03G197500	3	40687129	40689584	Ribosomal protein L32e
39	LIM01	ss715586174	Glyma.03G197600	3	40690880	40692074	ubiquitin extension protein 1
40	LIM01	ss715586174	Glyma.03G197700	3	40703753	40707808	alpha/beta-Hydrolases superfamily protein
41	LIM01	ss715586174	Glyma.03G197800	3	40709426	40711214	DUF584
42	LIM01	ss715586174	Glyma.03G197900	3	40721164	40723468	NAC domain containing protein 90
43	LIM01	ss715586174	Glyma.03G198000	3	40736020	40738949	Vacuolar protein sorting 55 (VPS55) family protein
44	LIM01	ss715586174	Glyma.03G198100	3	40745857	40759538	Tetratricopeptide repeat (TPR)-like superfamily protein
45	LIM01	ss715586174	Glyma.03G198200	3	40759912	40762652	Cyclophilin-like peptidyl-prolyl cis-trans isomerase family protein
46	LIM01	ss715586174	Glyma.03G198300	3	40762675	40767007	DUF1022
47	LIM01	ss715586174	Glyma.03G198400	3	40769323	40772966	decapping 1
48	LIM01	ss715586174	Glyma.03G198500	3	40774384	40776151	RNA binding (RRM/RBD/RNP motifs) family protein
49	LIM01	ss715586174	Glyma.03G198600	3	40779817	40780824	F-box family protein
50	LIM01	ss715586174	Glyma.03G198700	3	40784534	40791564	LETM1-like protein
51	LIM01	ss715586174	Glyma.03G198800	3	40793096	40795194	embryo defective 2735
52	LIM01	ss715586174	Glyma.03G198900	3	40795991	40799144	Unknown Protein
53	LIM01	ss715586174	Glyma.03G199000	3	40799933	40802102	AP2/B3-like transcriptional factor family protein
54	LIM01	ss715586174	Glyma.03G199100	3	40813685	40819677	alpha/beta-Hydrolases superfamily protein
55	LIM01	ss715586174	Glyma.03G199200	3	40816015	40816757	Unknown Protein
56	LIM01	ss715586174	Glyma.03G199300	3	40823083	40824881	Serine carboxypeptidase S28 family protein
57	LIM01	ss715586174	Glyma.03G199400	3	40825429	40829859	alpha/beta-Hydrolases superfamily protein
58	LIM01	ss715586174	Glyma.03G199500	3	40834447	40838248	unknown protein
59	LIM01	ss715586174	Glyma.03G199600	3	40842843	40844186	NAD(P)-binding Rossmann-fold superfamily protein
60	LIM01	ss715586174	Glyma.03G199700	3	40851137	40855966	TLD-domain containing nucleolar protein
61	LIM01	ss715586174	Glyma.03G199800	3	40872786	40874231	unknown protein
62	LIM01	ss715586174	Glyma.03G199900	3	40880470	40884921	MMS ZWEI homologue 3
63	LIM01	ss715586174	Glyma.03G200000	3	40887582	40889109	Polynucleotidyl transferase, ribonuclease H-like superfamily protein
64	LIM01	ss715586174	Glyma.03G200100	3	40897609	40898945	ovate family protein 13
65	LIM01	ss715586174	Glyma.03G200200	3	40913262	40913834	Ovate family protein
66	LIM01	ss715586174	Glyma.03G200300	3	40916633	40922339	alpha/beta-Hydrolases superfamily protein
67	LIM01	ss715586174	Glyma.03G200400	3	40929445	40931653	HVA22-like protein J
68	LIM01	ss715586174	Glyma.03G200500	3	40932022	40932492	unknown protein
69	LIM01	ss715586174	Glyma.03G200600	3	40935360	40937758	2-cysteine peroxiredoxin B
70	LIM01	ss715586174	Glyma.03G200700	3	40938708	40940275	unknown protein
71	LIM01	ss715586174	Glyma.03G200800	3	40943036	40948218	Putative lysine decarboxylase family protein
72	LIM01	ss715586174	Glyma.03G200900	3	40955130	40957292	Eukaryotic aspartyl protease family protein
73	LIM01	ss715586174	Glyma.03G201000	3	40968934	40970257	Late embryogenesis abundant (LEA) hydroxyproline-rich glycoprotein family
74	LIM01	ss715586174	Glyma.03G201100	3	40972049	40972976	Late embryogenesis abundant (LEA) hydroxyproline-rich glycoprotein family
75	LIM01	ss715586174	Glyma.03G201200	3	40977183	40977806	Late embryogenesis abundant (LEA) hydroxyproline-rich glycoprotein family
76	LIM01	ss715586174	Glyma.03G201300	3	40980745	40990121	Late embryogenesis abundant (LEA) hydroxyproline-rich glycoprotein family
77	LIM01	ss715586174	Glyma.03G201400	3	40984027	40984648	Late embryogenesis abundant (LEA) hydroxyproline-rich glycoprotein family
78	LIM01	ss715586174	Glyma.03G201500	3	40986155	40987233	Late embryogenesis abundant (LEA) hydroxyproline-rich glycoprotein family
79	LIM01	ss715586174	Glyma.03G201600	3	40993013	40994536	NDR1/HIN1-like 1
80	LIM01	ss715586174	Glyma.03G201700	3	41005545	41006897	Unknown Protein
81	LIM01	ss715586174	Glyma.03G201800	3	41008486	41009267	damaged DNA binding;DNA-directed DNA polymerases
82	LIM01	ss715586174	Glyma.03G201900	3	41009499	41012934	Mediator complex subunit Med27
83	LIM01	ss715586174	Glyma.03G202000	3	41015996	41019779	transmembrane kinase 1
84	LIM01	ss715586174	Glyma.03G202100	3	41033237	41039092	UDP-Glycosyltransferase superfamily protein
85	LIM01	ss715586174	Glyma.03G202200	3	41044889	41047226	Aluminium activated malate transporter family protein
86	LIM01	ss715587169	Glyma.04G122400	4	15651117	15669036	DCD (Development and Cell Death) domain protein
87	LIM01	ss715587169	Glyma.04G122500	4	15714759	15715019	Calcium-binding EF-hand family protein
88	LIM01	ss715587169	Glyma.04G122600	4	15763721	15773690	elongation factor P (EF-P) family protein
89	LIM01	ss715587169	Glyma.04G122700	4	15797170	15799660	breast basic conserved 1
90	LIM01	ss715587169	Glyma.04G122800	4	15808139	15809092	Unknown Protein
91	LIM01	ss715587169	Glyma.04G122900	4	15819617	15820127	acyl-CoA-binding protein 6
92	LIM01	ss715587169	Glyma.04G123000	4	15844807	15848222	Unknown Protein
93	LIM01	ss715587169	Glyma.04G123100	4	15850483	15855834	Ribonuclease P protein subunit P38-related
94	LIM01	ss715587169	Glyma.04G123200	4	15931141	15935757	Leucine-rich repeat protein kinase family protein
95	LIM01	ss715587169	Glyma.04G123300	4	15938623	15942113	MED32
96	LIM01	ss715587169	Glyma.04G123400	4	15945108	15945419	Unknown Protein
97	LIM01	ss715587169	Glyma.04G123500	4	15945709	15987722	HAC13 protein (HAC13)
98	LIM01	ss715587169	Glyma.04G123600	4	15991005	16002616	Formin Homology 14
99	LIM01	ss715587169	Glyma.04G123700	4	16002630	16006606	solute:sodium symporters;urea transmembrane transporters
100	LIM01	ss715587169	Glyma.04G123800	4	16009828	16014505	alternative oxidase 1A
101	LIM01	ss715587169	Glyma.04G123900	4	16016060	16026862	heteroglycan glucosidase 1
102	LIM01	ss715587169	Glyma.04G124000	4	16034262	16035430	Unknown Protein
103	LIM01	ss715587169	Glyma.04G124100	4	16077062	16078008	Disease resistance-responsive (dirigent-like protein) family protein
104	LIM01	ss715590348	Glyma.05G019700	5	1748274	1756484	Galactose oxidase/kelch repeat superfamily protein
105	LIM01	ss715590348	Glyma.05G019800	5	1767833	1773793	unknown protein
106	LIM01	ss715590348	Glyma.05G019900	5	1779847	1782008	TEOSINTE BRANCHED 1, cycloidea and PCF transcription factor 5
107	LIM01	ss715590348	Glyma.05G020000	5	1798530	1798766	Ribosomal protein L14p/L23e family protein
108	LIM01	ss715590348	Glyma.05G020100	5	1801329	1801843	unknown protein
109	LIM01	ss715590348	Glyma.05G020200	5	1805753	1812983	Nuclear transport factor 2 (NTF2) family protein with RNA binding (RRM-RBD-RNP motifs) domain
110	LIM01	ss715590348	Glyma.05G020300	5	1815094	1816922	mitochondrial import receptor subunit TOM5 homolog
111	LIM01	ss715590348	Glyma.05G020400	5	1821664	1825334	ABI five binding protein 3
112	LIM01	ss715590348	Glyma.05G020500	5	1830961	1835158	PLC-like phosphodiesterases superfamily protein
113	LIM01	ss715590348	Glyma.05G020600	5	1836095	1841454	RPA70-kDa subunit B
114	LIM01	ss715590348	Glyma.05G020700	5	1845139	1847679	unknown protein
115	LIM01	ss715590348	Glyma.05G020800	5	1850072	1851958	Presenilin-1
116	LIM01	ss715590348	Glyma.05G020900	5	1852829	1856434	glycine-rich RNA-binding protein 3
117	LIM01	ss715590348	Glyma.05G021000	5	1857645	1862854	unknown protein
118	LIM01	ss715590348	Glyma.05G021100	5	1871904	1878678	respiratory burst oxidase protein F
119	LIM01	ss715590348	Glyma.05G021200	5	1878747	1880347	Unknown Protein
120	LIM01	ss715590348	Glyma.05G021300	5	1882386	1885780	DNAJ heat shock N-terminal domain-containing protein
121	LIM01	ss715590348	Glyma.05G021400	5	1890928	1897433	histone deacetylase 5
122	LIM01	ss715590348	Glyma.05G021500	5	1899415	1904201	plasmodesmata callose-binding protein 3
123	LIM01	ss715590348	Glyma.05G021600	5	1900646	1900795	Unknown Protein
124	LIM01	ss715590348	Glyma.05G021700	5	1906367	1910058	transmembrane-40
125	LIM01	ss715590348	Glyma.05G021800	5	1911409	1915117	Cytochrome P450 superfamily protein
126	LIM01	ss715590348	Glyma.05G021900	5	1917507	1920054	Cytochrome P450 superfamily protein
127	LIM01	ss715590348	Glyma.05G022000	5	1924741	1925707	cytochrome P450, family 76, subfamily G, polypeptide 1
128	LIM01	ss715590348	Glyma.05G022100	5	1929176	1933096	Cytochrome P450 superfamily protein
129	LIM01	ss715590348	Glyma.05G022200	5	1940604	1944604	heat shock protein 101
130	LIM01	ss715590348	Glyma.05G022400	5	1961166	1966461	unknown protein
131	LIM01	ss715590348	Glyma.05G022500	5	1971247	1978465	diacylglycerol kinase1
132	LIM01	ss715590348	Glyma.05G022600	5	1980136	1985661	UDP-glucose 6-dehydrogenase family protein
133	LIM01	ss715590348	Glyma.05G022700	5	1996494	1998919	C2H2-like zinc finger protein
134	LIM01	ss715590348	Glyma.05G022800	5	2003400	2008050	myosin heavy chain-related
135	LIM01	ss715590348	Glyma.05G022900	5	2008572	2009867	photosystem I subunit F
136	LIM01	ss715590348	Glyma.05G023000	5	2011124	2014871	unknown protein
137	LIM01	ss715590348	Glyma.05G023100	5	2020400	2023401	soluble N-ethylmaleimide-sensitive factor adaptor protein 33
138	LIM01	ss715590348	Glyma.05G023200	5	2025044	2030348	glucuronidase 2
139	LIM01	ss715590348	Glyma.05G023300	5	2033569	2041803	Unknown Protein
140	LIM01	ss715590348	Glyma.05G023400	5	2042726	2044019	Remorin family protein
141	LIM01	ss715590348	Glyma.05G023500	5	2045417	2048973	Plant calmodulin-binding protein-related
142	LIM01	ss715590348	Glyma.05G023600	5	2049641	2053465	Flavin-binding monooxygenase family protein
143	LIM01	ss715590348	Glyma.05G023700	5	2057228	2060045	Flavin-binding monooxygenase family protein
144	LIM01	ss715590348	Glyma.05G023800	5	2066114	2068799	Flavin-binding monooxygenase family protein
145	LIM01	ss715590348	Glyma.05G023900	5	2079928	2080918	CONTAINS InterPro DOMAIN/s: NTP Pyrophosphohydrolase MazG-related, RS21-C6
146	LIM01	ss715590348	Glyma.05G024000	5	2085852	2090902	Leucine-rich repeat protein kinase family protein
147	LIM01	ss715590348	Glyma.05G024100	5	2105128	2106942	DUF538
148	LIM01	ss715590348	Glyma.05G024200	5	2108083	2109600	eukaryotic elongation factor 5A-1
149	LIM01	ss715590348	Glyma.05G024300	5	2111193	2113625	HNH endonuclease domain-containing protein
150	LIM01	ss715590348	Glyma.05G024400	5	2120766	2126331	Protein kinase superfamily protein
151	LIM01	ss715590348	Glyma.05G024500	5	2139091	2155285	Actin-binding FH2 (Formin Homology) protein
152	LIM01	ss715594534	Glyma.06G271200	6	46100462	46111628	cyclic nucleotide-gated cation channel 4
153	LIM01	ss715594534	Glyma.06G271300	6	46131735	46139590	ubiquitin-specific protease 14
154	LIM01	ss715594534	Glyma.06G271400	6	46134359	46138237	Unknown Protein
155	LIM01	ss715594534	Glyma.06G271500	6	46140799	46146282	Protein kinase superfamily protein
156	LIM01	ss715594534	Glyma.06G271600	6	46147876	46153766	high-affinity K+ transporter 1
157	LIM01	ss715594534	Glyma.06G271700	6	46178286	46179714	unknown protein
158	LIM01	ss715594534	Glyma.06G271800	6	46201504	46211117	unknown protein
159	LIM01	ss715594534	Glyma.06G271900	6	46203643	46204065	Unknown Protein
160	LIM01	ss715594534	Glyma.06G272000	6	46216289	46217587	low-molecular-weight cysteine-rich 23
161	LIM01	ss715594534	Glyma.06G272100	6	46233308	46234690	low-molecular-weight cysteine-rich 35
162	LIM01	ss715594534	Glyma.06G272200	6	46282101	46287146	fatty alcohol oxidase 3
163	LIM01	ss715594534	Glyma.06G272300	6	46298753	46300208	NADH-ubiquinone oxidoreductase B8 subunit, putative
164	LIM01	ss715594534	Glyma.06G272400	6	46318529	46320622	RING/U-box superfamily protein
165	LIM01	ss715594534	Glyma.06G272500	6	46323045	46325480	Ribosomal L5P family protein
166	LIM01	ss715594534	Glyma.06G272600	6	46326861	46328334	senescence-associated gene 12
167	LIM01	ss715594534	Glyma.06G272700	6	46348338	46348718	Cysteine proteinases superfamily protein
168	LIM01	ss715594534	Glyma.06G272800	6	46354602	46356277	senescence-associated gene 12
169	LIM01	ss715594534	Glyma.06G272900	6	46369984	46370970	Cysteine proteinases superfamily protein
170	LIM01	ss715594534	Glyma.06G273000	6	46374961	46376384	senescence-associated gene 12
171	LIM01	ss715594534	Glyma.06G273100	6	46396720	46397166	Cysteine proteinases superfamily protein
172	LIM01	ss715594534	Glyma.06G273200	6	46407565	46408988	senescence-associated gene 12
173	LIM01	ss715594534	Glyma.06G273300	6	46412743	46425630	Unknown Protein
174	LIM01	ss715594534	Glyma.06G273400	6	46429604	46430850	Cysteine proteinases superfamily protein
175	LIM01	ss715594534	Glyma.06G273500	6	46444015	46445438	senescence-associated gene 12
176	LIM01	ss715594534	Glyma.06G273600	6	46449321	46451017	senescence-associated gene 12
177	LIM01	ss715594534	Glyma.06G273700	6	46464279	46465963	senescence-associated gene 12
178	LIM01	ss715594534	Glyma.06G273800	6	46473511	46474932	senescence-associated gene 12
179	LIM01	ss715594534	Glyma.06G273900	6	46477620	46484375	Granulin repeat cysteine protease family protein
180	LIM01	ss715594534	Glyma.06G274000	6	46486143	46486772	Unknown Protein
181	LIM01	ss715594534	Glyma.06G274100	6	46487042	46488593	senescence-associated gene 12
182	LIM01	ss715594534	Glyma.06G274200	6	46489974	46492323	Ribosomal L5P family protein
183	LIM01	ss715594534	Glyma.06G274300	6	46493596	46495243	RING/U-box superfamily protein
184	LIM01	ss715606800	Glyma.10G159300	10	39341911	39347622	Nucleolar histone methyltransferase-related protein
185	LIM01	ss715606800	Glyma.10G159400	10	39348892	39350723	Seed maturation protein
186	LIM01	ss715606800	Glyma.10G159500	10	39351821	39383657	ARM repeat superfamily protein
187	LIM01	ss715606800	Glyma.10G159600	10	39390360	39392641	HXXXD-type acyl-transferase family protein
188	LIM01	ss715606800	Glyma.10G159700	10	39402685	39409102	cysteine synthase D1
189	LIM01	ss715606800	Glyma.10G159800	10	39411242	39416676	cysteine synthase D1
190	LIM01	ss715606800	Glyma.10G159900	10	39419546	39422127	exoribonuclease 4
191	LIM01	ss715606800	Glyma.10G160000	10	39422646	39424482	DNA-binding storekeeper protein-related transcriptional regulator
192	LIM01	ss715606800	Glyma.10G160100	10	39434399	39435558	DNA-binding storekeeper protein-related transcriptional regulator
193	LIM01	ss715606800	Glyma.10G160200	10	39436452	39439106	Cytidine/deoxycytidylate deaminase family protein
194	LIM01	ss715606800	Glyma.10G160300	10	39440769	39442935	Ribosomal protein S24e family protein
195	LIM01	ss715606800	Glyma.10G160400	10	39451122	39454920	with no lysine (K) kinase 1
196	LIM01	ss715606800	Glyma.10G160500	10	39484183	39489346	zeta-carotene desaturase
197	LIM01	ss715606800	Glyma.10G160600	10	39489751	39493062	DUF2358
198	LIM01	ss715606800	Glyma.10G160700	10	39494523	39495680	Plant DUF868
199	LIM01	ss715606800	Glyma.10G160800	10	39497701	39498093	Calcium-binding EF hand family protein
200	LIM01	ss715606800	Glyma.10G160900	10	39514267	39516118	Plant DUF868
201	LIM01	ss715606800	Glyma.10G161000	10	39522164	39526626	N-MYC downregulated-like 2
202	LIM01	ss715606800	Glyma.10G161100	10	39528649	39529764	translocase of inner mitochondrial membrane 23
203	LIM01	ss715606800	Glyma.10G161200	10	39537021	39539529	Duplicated homeodomain-like superfamily protein
204	LIM01	ss715606800	Glyma.10G161300	10	39549002	39550493	Duplicated homeodomain-like superfamily protein
205	LIM01	ss715606800	Glyma.10G161400	10	39557553	39563940	NIMA-related serine/threonine kinase 1
206	LIM01	ss715606800	Glyma.10G161500	10	39568701	39571015	CONTAINS InterPro DOMAIN/s: EGF-like
207	LIM01	ss715606800	Glyma.10G161600	10	39574147	39577550	DUF1000
208	LIM01	ss715606800	Glyma.10G161700	10	39578904	39582923	NAD(P)-linked oxidoreductase superfamily protein
209	LIM01	ss715606800	Glyma.10G161800	10	39602351	39602509	Unknown Protein
210	LIM01	ss715606800	Glyma.10G161900	10	39612743	39613906	calmodulin 8
211	LIM01	ss715606800	Glyma.10G162000	10	39625525	39629036	GDP-D-mannose 3',5'-epimerase
212	LIM01	ss715606800	Glyma.10G162100	10	39640647	39643833	bZIP transcription factor family protein
213	LIM01	ss715606800	Glyma.10G162200	10	39644691	39647448	Bacterial sec-independent translocation protein mttA/Hcf106
214	LIM01	ss715606800	Glyma.10G162300	10	39649880	39654979	basic helix-loop-helix (bHLH) DNA-binding superfamily protein
215	LIM01	ss715606800	Glyma.10G162400	10	39661091	39664486	indoleacetic acid-induced protein 16
216	LIM01	ss715606800	Glyma.10G162500	10	39673865	39675611	Pentatricopeptide repeat (PPR) superfamily protein
217	LIM01	ss715606800	Glyma.10G162600	10	39682643	39683429	pathogenesis-related 4
218	LIM01	ss715606800	Glyma.10G162700	10	39694483	39695169	pathogenesis-related 4
219	LIM01	ss715606800	Glyma.10G162800	10	39698055	39703543	DREB2A-interacting protein 2
220	LIM01	ss715606800	Glyma.10G162900	10	39705078	39706689	ABI3-interacting protein 3
221	LIM01	ss715606800	Glyma.10G163000	10	39707528	39709984	prenylated RAB acceptor 1.E
222	LIM01	ss715606800	Glyma.10G163100	10	39713280	39714743	DUF1685
223	LIM01	ss715606800	Glyma.10G163200	10	39716929	39719517	Malectin/receptor-like protein kinase family protein
224	LIM01	ss715606800	Glyma.10G163300	10	39725270	39726261	winged-helix DNA-binding transcription factor family protein
225	LIM01	ss715606800	Glyma.10G163400	10	39727331	39731534	TPX2 (targeting protein for Xklp2) protein family
226	LIM01	ss715606800	Glyma.10G163500	10	39742349	39744332	Alba DNA/RNA-binding protein
227	LIM01	ss715609438	Glyma.11G142700	11	10889488	10893172	sequence-specific DNA binding transcription factors
228	LIM01	ss715609438	Glyma.11G142800	11	10909742	10910520	Unknown Protein
229	LIM01	ss715609438	Glyma.11G142900	11	10915815	10917400	myb domain protein 59
230	LIM01	ss715609438	Glyma.11G143000	11	10919661	10923789	Protein-tyrosine phosphatase-like, PTPLA
231	LIM01	ss715609438	Glyma.11G143100	11	10924084	10925772	tonoplast intrinsic protein 1;3
232	LIM01	ss715609438	Glyma.11G143200	11	10929223	10931716	unknown protein
233	LIM01	ss715609438	Glyma.11G143300	11	10947238	10949767	DUF1635
234	LIM01	ss715609438	Glyma.11G143400	11	10950967	10953732	ribosomal protein L23AB
235	LIM01	ss715609438	Glyma.11G143500	11	10953838	10966604	UDP-N-acetylglucosamine (UAA) transporter family
236	LIM01	ss715609438	Glyma.11G143600	11	10966090	10966293	Unknown Protein
237	LIM01	ss715609438	Glyma.11G143700	11	10972434	10973523	homolog of RAD51 D
238	LIM01	ss715609438	Glyma.11G143800	11	10973787	10976060	RmlC-like cupins superfamily protein
239	LIM01	ss715609438	Glyma.11G143900	11	10977947	10982465	homolog of RAD51 D
240	LIM01	ss715609438	Glyma.11G144000	11	10984327	10986010	Disease resistance-responsive (dirigent-like protein) family protein
241	LIM01	ss715609438	Glyma.11G144100	11	10994674	10996460	cytochrome P450, family 93, subfamily D, polypeptide 1
242	LIM01	ss715609438	Glyma.11G144200	11	11000620	11001610	Disease resistance-responsive (dirigent-like protein) family protein
243	LIM01	ss715609438	Glyma.11G144300	11	11003820	11006314	RmlC-like cupins superfamily protein
244	LIM01	ss715609438	Glyma.11G144400	11	11017331	11018243	Disease resistance-responsive (dirigent-like protein) family protein
245	LIM01	ss715609438	Glyma.11G144500	11	11040836	11042646	Chloroplast-targeted copper chaperone protein
246	LIM01	ss715609438	Glyma.11G144600	11	11057446	11059997	exocyst subunit exo70 family protein H7
247	LIM01	ss715609438	Glyma.11G144700	11	11090390	11091286	Zinc finger (C3HC4-type RING finger) family protein
248	LIM01	ss715609438	Glyma.11G144800	11	11096950	11105343	Protein kinase superfamily protein
249	LIM01	ss715609438	Glyma.11G144900	11	11111175	11113064	senescence-associated gene 12
250	LIM01	ss715609438	Glyma.11G145000	11	11117760	11123162	3'-5'-exoribonuclease family protein
251	LIM01	ss715609438	Glyma.11G145100	11	11144477	11150703	Putative lysine decarboxylase family protein
252	LIM01	ss715609438	Glyma.11G145200	11	11158223	11163437	glycosyltransferase family protein 2
253	LIM01	ss715609438	Glyma.11G145300	11	11167387	11173223	tyrosylprotein sulfotransferase
254	LIM01	ss715609438	Glyma.11G145400	11	11173794	11178803	GATA transcription factor 11
255	LIM01	ss715609438	Glyma.11G145500	11	11195651	11199400	auxin response factor 10
256	LIM01	ss715609438	Glyma.11G145600	11	11204880	11213862	SIT4 phosphatase-associated family protein
257	LIM01	ss715609438	Glyma.11G145700	11	11222052	11226518	UPF0497
258	LIM01	ss715609438	Glyma.11G145800	11	11229131	11235832	Homeobox-leucine zipper family protein / lipid-binding START domain-containing protein
259	LIM01	ss715609438	Glyma.11G145900	11	11249050	11253070	dsRNA-binding protein 2
260	LIM01	ss715609438	Glyma.11G146000	11	11263177	11266281	SAND family protein
261	LIM01	ss715609438	Glyma.11G146100	11	11266038	11266274	NADH-Ubiquinone/plastoquinone (complex I) protein
262	LIM01	ss715609438	Glyma.11G146200	11	11271962	11273386	DUF584
263	LIM01	ss715609438	Glyma.11G146300	11	11288420	11289463	Ribosomal protein L11 family protein
264	LIM01	ss715612322	Glyma.12G043800	12	3175262	3180077	O-Glycosyl hydrolases family 17 protein
265	LIM01	ss715612322	Glyma.12G043900	12	3183449	3187542	GTP binding protein beta 1
266	LIM01	ss715612322	Glyma.12G044000	12	3189194	3197228	coatomer gamma-2 subunit, putative / gamma-2 coat protein, putative / gamma-2 COP, putative
267	LIM01	ss715612322	Glyma.12G044100	12	3200573	3204146	RAB GTPase homolog G3F
268	LIM01	ss715612322	Glyma.12G044200	12	3205315	3212425	DNA-binding family protein
269	LIM01	ss715612322	Glyma.12G044300	12	3205323	3205957	Unknown Protein
270	LIM01	ss715612322	Glyma.12G044400	12	3223730	3224902	unknown protein
271	LIM01	ss715612322	Glyma.12G044500	12	3230504	3235246	CLP protease proteolytic subunit 6
272	LIM01	ss715612322	Glyma.12G044600	12	3238665	3241765	unknown seed protein like 1
273	LIM01	ss715612322	Glyma.12G044700	12	3247145	3249958	polyol/monosaccharide transporter 5
274	LIM01	ss715612322	Glyma.12G044800	12	3258721	3263850	AAA-type ATPase family protein
275	LIM01	ss715612322	Glyma.12G044900	12	3264814	3267717	HVA22-like protein K
276	LIM01	ss715612322	Glyma.12G045000	12	3269309	3272263	Nucleotide-diphospho-sugar transferase family protein
277	LIM01	ss715612322	Glyma.12G045100	12	3273344	3275337	G-box binding factor 1
278	LIM01	ss715612322	Glyma.12G045200	12	3285381	3286078	Unknown Protein
279	LIM01	ss715612322	Glyma.12G045300	12	3289163	3291323	Quinone reductase family protein
280	LIM01	ss715612322	Glyma.12G045400	12	3293542	3297779	dolichyl-diphosphooligosaccharide-protein glycosyltransferase 48kDa subunit family protein
281	LIM01	ss715612322	Glyma.12G045500	12	3303976	3305036	Bifunctional inhibitor/lipid-transfer protein/seed storage 2S albumin superfamily protein
282	LIM01	ss715612322	Glyma.12G045600	12	3310932	3312915	DUF677
283	LIM01	ss715612322	Glyma.12G045700	12	3315565	3319641	lysophosphatidyl acyltransferase 5
284	LIM01	ss715612322	Glyma.12G045800	12	3323965	3336181	transducin family protein / WD-40 repeat family protein
285	LIM01	ss715612322	Glyma.12G045900	12	3337201	3341497	cytochrome c biogenesis protein family
286	LIM01	ss715612322	Glyma.12G046000	12	3342101	3345568	4-hydroxy-3-methylbut-2-enyl diphosphate reductase
287	LIM01	ss715612322	Glyma.12G046100	12	3348096	3352577	NAD(P)-binding Rossmann-fold superfamily protein
288	LIM01	ss715612322	Glyma.12G046200	12	3354093	3359660	NAD(P)-binding Rossmann-fold superfamily protein
289	LIM01	ss715612322	Glyma.12G046300	12	3361020	3362914	S-adenosyl-L-methionine-dependent methyltransferases superfamily protein
290	LIM01	ss715612322	Glyma.12G046400	12	3365588	3369352	RING/U-box superfamily protein
291	LIM01	ss715612322	Glyma.12G046500	12	3378854	3384275	DUF547
292	LIM01	ss715612322	Glyma.12G046600	12	3387287	3389368	Tetratricopeptide repeat (TPR)-like superfamily protein
293	LIM01	ss715612322	Glyma.12G046700	12	3390831	3393790	plastid division2
294	LIM01	ss715612322	Glyma.12G046800	12	3402230	3403241	unknown protein
295	LIM01	ss715612322	Glyma.12G046900	12	3408704	3409797	Cysteine/Histidine-rich C1 domain family protein
296	LIM01	ss715612322	Glyma.12G047000	12	3410428	3416316	UPF0497
297	LIM01	ss715612322	Glyma.12G047100	12	3412758	3413208	Tetratricopeptide repeat (TPR)-like superfamily protein
298	LIM01	ss715612322	Glyma.12G047200	12	3419369	3420605	translocase of the outer mitochondrial membrane 6
299	LIM01	ss715612322	Glyma.12G047300	12	3422818	3423996	RING/U-box superfamily protein
300	LIM01	ss715612322	Glyma.12G047400	12	3430200	3438358	long-chain acyl-CoA synthetase 2
301	LIM01	ss715612322	Glyma.12G047500	12	3438359	3441799	cold-regulated 413-plasma membrane 2
302	LIM01	ss715612322	Glyma.12G047600	12	3446040	3446807	Unknown Protein
303	LIM01	ss715612322	Glyma.12G047700	12	3447631	3451428	clast3-related
304	LIM01	ss715612322	Glyma.12G047800	12	3463768	3468147	Transducin/WD40 repeat-like superfamily protein
305	LIM01	ss715612322	Glyma.12G047900	12	3473688	3479089	extra-large G-protein 1
306	LIM01	ss715612322	Glyma.12G048000	12	3480508	3481344	unknown protein
307	LIM01	ss715612322	Glyma.12G048100	12	3482474	3483509	Unknown Protein
308	LIM01	ss715612322	Glyma.12G048200	12	3488390	3490350	CSL zinc finger domain-containing protein
309	LIM01	ss715612322	Glyma.12G048300	12	3491917	3494371	Pentatricopeptide repeat (PPR) superfamily protein
310	LIM01	ss715612322	Glyma.12G048400	12	3497445	3499204	Family of unknown function (DUF716) _x0001_
311	LIM01	ss715612322	Glyma.12G048500	12	3499773	3502868	AP2/B3-like transcriptional factor family protein
312	LIM01	ss715612322	Glyma.12G048600	12	3504850	3508614	AP2/B3-like transcriptional factor family protein
313	LIM01	ss715612322	Glyma.12G048700	12	3512183	3514061	AP2/B3-like transcriptional factor family protein
314	LIM01	ss715612322	Glyma.12G048800	12	3515939	3520048	unknown protein
315	LIM01	ss715612322	Glyma.12G048900	12	3517534	3520821	Trigger factor, ribosome-binding, bacterial
316	LIM01	ss715612322	Glyma.12G049000	12	3522111	3525226	Unknown Protein
317	LIM01	ss715612322	Glyma.12G049100	12	3528884	3530440	homolog of carrot EP3-3 chitinase
318	LIM01	ss715612322	Glyma.12G049200	12	3533167	3535182	homolog of carrot EP3-3 chitinase
319	LIM01	ss715612322	Glyma.12G049300	12	3538428	3539170	unknown protein
320	LIM01	ss715612322	Glyma.12G049400	12	3541113	3546239	plastid transcriptionally active 4
321	LIM01	ss715612322	Glyma.12G049500	12	3547790	3551313	FKBP-like peptidyl-prolyl cis-trans isomerase family protein
322	LIM01	ss715612322	Glyma.12G049600	12	3552119	3557668	Ypt/Rab-GAP domain of gyp1p superfamily protein
323	LIM01	ss715612322	Glyma.12G049700	12	3564430	3573107	P-loop containing nucleoside triphosphate hydrolases superfamily protein
324	LIM01	ss715612322	Glyma.12G049800	12	3569081	3569436	Unknown Protein
325	LIM01	ss715616244	Glyma.13G311400	13	40689747	40691833	Unknown Protein
326	LIM01	ss715616244	Glyma.13G311500	13	40691920	40694296	MD-2-related lipid recognition domain-containing protein
327	LIM01	ss715616244	Glyma.13G311600	13	40695198	40697649	DNAJ homologue 2
328	LIM01	ss715616244	Glyma.13G311700	13	40700938	40707433	IQ-domain 5
329	LIM01	ss715616244	Glyma.13G311800	13	40708139	40711166	Core-2/I-branching beta-1,6-N-acetylglucosaminyltransferase family protein
330	LIM01	ss715616244	Glyma.13G311900	13	40709369	40710096	Unknown Protein
331	LIM01	ss715616244	Glyma.13G312000	13	40717266	40721905	Outer membrane OMP85 family protein
332	LIM01	ss715616244	Glyma.13G312100	13	40721652	40729349	Cytidine/deoxycytidylate deaminase family protein
333	LIM01	ss715616244	Glyma.13G312200	13	40730888	40735478	P-loop containing nucleoside triphosphate hydrolases superfamily protein
334	LIM01	ss715616244	Glyma.13G312300	13	40744377	40756946	BRI1 suppressor 1 (BSU1)-like 2
335	LIM01	ss715616244	Glyma.13G312400	13	40757045	40762412	Chaperone DnaJ-domain superfamily protein
336	LIM01	ss715616244	Glyma.13G312500	13	40765551	40767445	DUF3049
337	LIM01	ss715616244	Glyma.13G312600	13	40780916	40784110	mitochondrial editing factor 20
338	LIM01	ss715616244	Glyma.13G312700	13	40788194	40790353	plant U-box 23
339	LIM01	ss715616244	Glyma.13G312800	13	40797465	40799085	plant U-box 23
340	LIM01	ss715616244	Glyma.13G312900	13	40803230	40808367	BEL1-like homeodomain 1
341	LIM01	ss715616244	Glyma.13G313000	13	40847341	40854727	transcription factor-related
342	LIM01	ss715616244	Glyma.13G313100	13	40859477	40862477	transmembrane kinase 1
343	LIM01	ss715616244	Glyma.13G313200	13	40863551	40865337	Tetratricopeptide repeat (TPR)-like superfamily protein
344	LIM01	ss715616244	Glyma.13G313300	13	40865502	40866449	Tetratricopeptide repeat (TPR)-like superfamily protein
345	LIM01	ss715616244	Glyma.13G313400	13	40867356	40867942	Unknown Protein
346	LIM01	ss715616244	Glyma.13G313500	13	40881408	40889061	NIMA (never in mitosis, gene A)-related 6
347	LIM01	ss715616244	Glyma.13G313600	13	40891153	40892294	Late embryogenesis abundant (LEA) hydroxyproline-rich glycoprotein family
348	LIM01	ss715616244	Glyma.13G313700	13	40902956	40904226	Late embryogenesis abundant (LEA) hydroxyproline-rich glycoprotein family
349	LIM01	ss715616244	Glyma.13G313800	13	40919880	40920390	AGAMOUS-like 62
350	LIM01	ss715616244	Glyma.13G313900	13	40929748	40930036	Unknown Protein
351	LIM01	ss715616244	Glyma.13G314000	13	40933098	40934418	ovate family protein 6
352	LIM01	ss715616244	Glyma.13G314100	13	40937254	40938477	Polynucleotidyl transferase, ribonuclease H-like superfamily protein
353	LIM01	ss715616244	Glyma.13G314200	13	40949752	40951896	unknown protein
354	LIM01	ss715616244	Glyma.13G314300	13	40964940	40965184	unknown protein
355	LIM01	ss715616244	Glyma.13G314400	13	40977943	40978908	unknown protein
356	LIM01	ss715616244	Glyma.13G314500	13	40987411	40991169	unknown protein
357	LIM01	ss715616244	Glyma.13G314600	13	40993081	40996703	NTM1-like 8
358	LIM01	ss715616244	Glyma.13G314700	13	40998351	40999331	F-box family protein
359	LIM01	ss715616244	Glyma.13G314800	13	41004969	41008993	Leucine-rich repeat (LRR) family protein
360	LIM01	ss715616244	Glyma.13G314900	13	41018298	41024037	decapping 1
361	LIM01	ss715616244	Glyma.13G315000	13	41028031	41029272	UPF0497
362	LIM01	ss715616244	Glyma.13G315100	13	41029988	41035004	DUF1022
363	LIM01	ss715616244	Glyma.13G315200	13	41035905	41037849	lycopene cyclase
364	LIM01	ss715616244	Glyma.13G315300	13	41041851	41044605	NAC domain containing protein 90
365	LIM01	ss715616244	Glyma.13G315400	13	41047454	41049093	Pollen Ole e 1 allergen and extensin family protein
366	LIM01	ss715616244	Glyma.13G315500	13	41052365	41053871	unknown protein
367	LIM01	ss715616244	Glyma.13G315600	13	41055987	41056424	Unknown Protein
368	LIM01	ss715616244	Glyma.13G315700	13	41059262	41060459	DUF584
369	LIM01	ss715616244	Glyma.13G315800	13	41066946	41070778	nitrilase-like protein 1
370	LIM01	ss715616244	Glyma.13G315900	13	41074147	41075194	DUF3049
371	LIM01	ss715616244	Glyma.13G316000	13	41077356	41081233	Rho GTPase activating protein with PAK-box/P21-Rho-binding domain
372	LIM01	ss715621861	Glyma.15G049900	15	3943088	3946606	nodulin MtN21 /EamA-like transporter family protein
373	LIM01	ss715621861	Glyma.15G050000	15	3953987	3955206	Unknown Protein
374	LIM01	ss715621861	Glyma.15G050100	15	3958743	3960926	Inositol monophosphatase family protein
375	LIM01	ss715621861	Glyma.15G050200	15	3963341	3966353	actin-11
376	LIM01	ss715621861	Glyma.15G050300	15	3968865	3971243	cytochrome P450, family 71, subfamily B, polypeptide 37
377	LIM01	ss715621861	Glyma.15G050400	15	3974906	3976043	Vacuolar iron transporter (VIT) family protein
378	LIM01	ss715621861	Glyma.15G050500	15	3983578	3985337	Ubiquinol-cytochrome C reductase hinge protein
379	LIM01	ss715621861	Glyma.15G050600	15	3987107	3991529	Pyridoxal phosphate (PLP)-dependent transferases superfamily protein
380	LIM01	ss715621861	Glyma.15G050700	15	3993784	3995860	Unknown Protein
381	LIM01	ss715621861	Glyma.15G050800	15	3997913	4001197	Peroxidase superfamily protein
382	LIM01	ss715621861	Glyma.15G050900	15	4003079	4006306	ENTH/ANTH/VHS superfamily protein
383	LIM01	ss715621861	Glyma.15G051000	15	4007336	4008283	Zinc-binding ribosomal protein family protein
384	LIM01	ss715621861	Glyma.15G051100	15	4009895	4018121	phosphatidylserine decarboxylase 2
385	LIM01	ss715621861	Glyma.15G051200	15	4025824	4027347	xylem NAC domain 1
386	LIM01	ss715621861	Glyma.15G051300	15	4032576	4034552	UDP-glucosyl transferase 85A2
387	LIM01	ss715621861	Glyma.15G051400	15	4035140	4043645	UDP-Glycosyltransferase superfamily protein
388	LIM01	ss715621861	Glyma.15G051500	15	4044021	4048207	beta-D-xylosidase 4
389	LIM01	ss715621861	Glyma.15G051600	15	4066976	4074017	BRI1-associated receptor kinase
390	LIM01	ss715621861	Glyma.15G051700	15	4075068	4080380	Transducin/WD40 repeat-like superfamily protein
391	LIM01	ss715621861	Glyma.15G051800	15	4083037	4086335	AGD2-like defense response protein 1
392	LIM01	ss715621861	Glyma.15G051900	15	4089702	4092390	Chloroplast-targeted copper chaperone protein
393	LIM01	ss715621861	Glyma.15G052000	15	4099684	4107040	sulfate transporter 1;3
394	LIM01	ss715621861	Glyma.15G052100	15	4114405	4115605	Unknown Protein
395	LIM01	ss715621861	Glyma.15G052200	15	4115777	4117976	Bifunctional inhibitor/lipid-transfer protein/seed storage 2S albumin superfamily protein
396	LIM01	ss715621861	Glyma.15G052300	15	4125248	4131346	Protein phosphatase 2C family protein
397	LIM01	ss715621861	Glyma.15G052400	15	4132856	4135122	light harvesting complex photosystem II subunit 6
398	LIM01	ss715621861	Glyma.15G052500	15	4135111	4139868	Thioesterase superfamily protein
399	LIM01	ss715621861	Glyma.15G052600	15	4143223	4145151	Peroxidase superfamily protein
400	LIM01	ss715621861	Glyma.15G052700	15	4147574	4149546	Peroxidase superfamily protein
401	LIM01	ss715621861	Glyma.15G052800	15	4156355	4158258	Peroxidase superfamily protein
402	LIM01	ss715621861	Glyma.15G052900	15	4160571	4162452	Leucine-rich repeat protein kinase family protein
403	LIM01	ss715621861	Glyma.15G053000	15	4162886	4168737	dentin sialophosphoprotein-related
404	LIM01	ss715621861	Glyma.15G053100	15	4173451	4179144	pumilio 7
405	LIM01	ss715621861	Glyma.15G053200	15	4189644	4190031	Heavy metal transport/detoxification superfamily protein
406	LIM01	ss715621861	Glyma.15G053300	15	4191208	4195746	CD2-binding protein-related
407	LIM01	ss715621861	Glyma.15G053400	15	4197752	4203825	K+ uptake permease 7
408	LIM01	ss715621861	Glyma.15G053500	15	4204776	4206970	P-type ATP-ase 1
409	LIM01	ss715621861	Glyma.15G053600	15	4209474	4220726	Calmodulin-binding transcription activator protein with CG-1 and Ankyrin domains
410	LIM01	ss715621861	Glyma.15G053700	15	4224743	4229800	Protein phosphatase 2C family protein
411	LIM01	ss715621861	Glyma.15G053800	15	4233402	4239799	translocon at the outer membrane of chloroplasts 64-V
412	LIM01	ss715621861	Glyma.15G053900	15	4241010	4243926	alpha/beta-Hydrolases superfamily protein
413	LIM01	ss715621861	Glyma.15G054000	15	4244811	4247783	metacaspase 1
414	LIM01	ss715621861	Glyma.15G054100	15	4250422	4256072	metacaspase 1
415	LIM01	ss715621861	Glyma.15G054200	15	4257393	4262267	methyl-CPG-binding domain 8
416	LIM01	ss715621861	Glyma.15G054300	15	4266638	4269703	UDP-glucosyl transferase 85A7
417	LIM01	ss715621861	Glyma.15G054400	15	4271939	4272781	UDP-glucosyl transferase 85A7
418	LIM01	ss715621861	Glyma.15G054500	15	4274887	4276923	UDP-glucosyl transferase 85A2
419	LIM01	ss715621861	Glyma.15G054600	15	4295527	4296772	EXORDIUM like 2
420	LIM01	ss715621861	Glyma.15G054700	15	4297127	4301404	3-deoxy-d-arabino-heptulosonate 7-phosphate synthase
421	LIM01	ss715621861	Glyma.15G054800	15	4302422	4307202	RNA-binding (RRM/RBD/RNP motifs) family protein
422	LIM01	ss715621861	Glyma.15G054900	15	4308458	4313071	DNA methyltransferase-2
423	LIM01	ss715621861	Glyma.15G055000	15	4314309	4325139	minichromosome maintenance 9
424	LIM01	ss715621861	Glyma.15G055100	15	4326815	4329488	centrin2
425	LIM01	ss715621861	Glyma.15G055200	15	4330953	4332402	F-box and associated interaction domains-containing protein
426	LIM01	ss715621861	Glyma.15G055300	15	4337616	4341183	Unknown Protein
427	LIM01	ss715621861	Glyma.15G055400	15	4338136	4338342	RPM1-interacting protein 4 (RIN4) family protein
428	LIM01	ss715622335	Glyma.15G253200	15	48156162	48160901	cAMP-regulated phosphoprotein 19-related protein
429	LIM01	ss715622335	Glyma.15G253300	15	48178784	48185288	Chaperone DnaJ-domain superfamily protein
430	LIM01	ss715622335	Glyma.15G253400	15	48201791	48205539	blue-copper-binding protein
431	LIM01	ss715622335	Glyma.15G253500	15	48215975	48220366	Protein kinase superfamily protein
432	LIM01	ss715622335	Glyma.15G253600	15	48237302	48238056	vacuolar ATP synthase catalytic subunit-related / V-ATPase-related / vacuolar proton pump-related
433	LIM01	ss715622335	Glyma.15G253700	15	48243955	48247144	photosystem II subunit R
434	LIM01	ss715622335	Glyma.15G253800	15	48248032	48256713	U5 small nuclear ribonucleoprotein helicase, putative
435	LIM01	ss715622335	Glyma.15G253900	15	48266984	48268129	DNAse I-like superfamily protein
436	LIM01	ss715622335	Glyma.15G254000	15	48295488	48300322	NAC domain containing protein 1
437	LIM01	ss715622335	Glyma.15G254100	15	48310048	48312110	Ribosomal protein L1p/L10e family
438	LIM01	ss715622335	Glyma.15G254200	15	48312758	48316860	DUF1218
439	LIM01	ss715622335	Glyma.15G254300	15	48335272	48337800	disease resistance family protein / LRR family protein
440	LIM01	ss715622335	Glyma.15G254400	15	48363215	48364550	unknown protein
441	LIM01	ss715622335	Glyma.15G254500	15	48369753	48374114	SNARE-associated protein-related
442	LIM01	ss715622335	Glyma.15G254600	15	48375357	48378842	Small nuclear ribonucleoprotein family protein
443	LIM01	ss715622335	Glyma.15G254700	15	48382187	48382885	Pathogenesis-related thaumatin superfamily protein
444	LIM01	ss715622335	Glyma.15G254800	15	48396968	48399125	Pentatricopeptide repeat (PPR) superfamily protein
445	LIM01	ss715622335	Glyma.15G254900	15	48406928	48411343	Pentatricopeptide repeat (PPR) superfamily protein
446	LIM01	ss715622335	Glyma.15G255000	15	48422208	48431369	BTB/POZ domain-containing protein
447	LIM01	ss715622335	Glyma.15G255100	15	48435425	48442725	Topoisomerase II-associated protein PAT1
448	LIM01	ss715622335	Glyma.15G255200	15	48445684	48453470	Topoisomerase II-associated protein PAT1
449	LIM01	ss715622335	Glyma.15G255300	15	48472732	48478421	Trypsin family protein
450	LIM01	ss715622335	Glyma.15G255400	15	48495661	48501250	arginine/serine-rich 45
451	LIM01	ss715622335	Glyma.15G255500	15	48499387	48499856	Unknown Protein
452	LIM01	ss715622335	Glyma.15G255600	15	48504071	48507750	2-oxoglutarate (2OG) and Fe(II)-dependent oxygenase superfamily protein
453	LIM01	ss715622335	Glyma.15G255700	15	48507889	48508056	Unknown Protein
454	LIM01	ss715622335	Glyma.15G255800	15	48508359	48513281	Lojap-related protein
455	LIM01	ss715622335	Glyma.15G255900	15	48521720	48528300	eukaryotic translation initiation factor 2 gamma subunit
456	LIM01	ss715622335	Glyma.15G256000	15	48531279	48532198	unknown protein
457	LIM01	ss715622335	Glyma.15G256100	15	48536061	48536891	unknown protein
458	LIM01	ss715622335	Glyma.15G256200	15	48540267	48541595	unknown protein
459	LIM01	ss715622335	Glyma.15G256300	15	48546007	48547401	unknown protein
460	LIM01	ss715622335	Glyma.15G256400	15	48553974	48559510	ATP binding microtubule motor family protein
461	LIM01	ss715624869	Glyma.16G202300	16	36371066	36375227	HXXXD-type acyl-transferase family protein
462	LIM01	ss715624869	Glyma.16G202400	16	36383751	36388542	cysteine-rich RLK (RECEPTOR-like protein kinase) 25
463	LIM01	ss715624869	Glyma.16G202500	16	36388841	36390938	Embryo-specific protein 3, (ATS3)
464	LIM01	ss715624869	Glyma.16G202600	16	36394360	36395478	F-box family protein
465	LIM01	ss715624869	Glyma.16G202700	16	36400757	36403044	Ribosomal L18p/L5e family protein
466	LIM01	ss715624869	Glyma.16G202800	16	36404765	36405844	F-box associated ubiquitination effector family protein
467	LIM01	ss715624869	Glyma.16G202900	16	36409506	36410606	F-box family protein
468	LIM01	ss715624869	Glyma.16G203000	16	36412774	36413868	F-box family protein
469	LIM01	ss715624869	Glyma.16G203100	16	36416105	36417800	2 iron, 2 sulfur cluster binding
470	LIM01	ss715624869	Glyma.16G203200	16	36419277	36431786	K+ efflux antiporter 5
471	LIM01	ss715624869	Glyma.16G203300	16	36437330	36445131	ERECTA-like 1
472	LIM01	ss715624869	Glyma.16G203400	16	36449021	36451535	HIT-type Zinc finger family protein
473	LIM01	ss715624869	Glyma.16G203500	16	36455086	36456623	RING/U-box superfamily protein
474	LIM01	ss715624869	Glyma.16G203600	16	36457598	36461359	1-amino-cyclopropane-1-carboxylate synthase 12
475	LIM01	ss715624869	Glyma.16G203700	16	36464668	36465760	Amino acid dehydrogenase family protein
476	LIM01	ss715624869	Glyma.16G203800	16	36470848	36472257	DUF668
477	LIM01	ss715624869	Glyma.16G203900	16	36485467	36506395	cleavage and polyadenylation specificity factor 160
478	LIM01	ss715624869	Glyma.16G204000	16	36507514	36511554	Double Clp-N motif protein
479	LIM01	ss715624869	Glyma.16G204100	16	36513142	36517351	Double Clp-N motif protein
480	LIM01	ss715624869	Glyma.16G204200	16	36519694	36524106	BED zinc finger ;hAT family dimerisation domain
481	LIM01	ss715624869	Glyma.16G204300	16	36527485	36532808	Microtubule associated protein (MAP65/ASE1) family protein
482	LIM01	ss715624869	Glyma.16G204400	16	36534047	36539263	AT hook motif DNA-binding family protein
483	LIM01	ss715624869	Glyma.16G204500	16	36543873	36545291	Unknown Protein
484	LIM01	ss715624869	Glyma.16G204600	16	36552157	36556546	Enolase
485	LIM01	ss715624869	Glyma.16G204700	16	36570193	36572473	unknown protein
486	LIM01	ss715624869	Glyma.16G204800	16	36583127	36586048	Tetratricopeptide repeat (TPR)-like superfamily protein
487	LIM01	ss715624869	Glyma.16G204900	16	36586222	36588661	SPFH/Band 7/PHB domain-containing membrane-associated protein family
488	LIM01	ss715624869	Glyma.16G205000	16	36598140	36599460	DUF1442
489	LIM01	ss715624869	Glyma.16G205100	16	36607332	36611337	Leucine-rich repeat protein kinase family protein
490	LIM01	ss715624869	Glyma.16G205200	16	36617474	36620394	light harvesting complex of photosystem II 5
491	LIM01	ss715624869	Glyma.16G205300	16	36621271	36624602	glycine-rich protein
492	LIM01	ss715624869	Glyma.16G205400	16	36625384	36627088	RmlC-like cupins superfamily protein
493	LIM01	ss715624869	Glyma.16G205500	16	36627840	36631950	Arabidopsis thaliana DUF794)
494	LIM01	ss715624869	Glyma.16G205600	16	36633000	36634978	RmlC-like cupins superfamily protein
495	LIM01	ss715624869	Glyma.16G205700	16	36636652	36645502	ATP-dependent Clp protease
496	LIM01	ss715624869	Glyma.16G205800	16	36645595	36645801	Unknown Protein
497	LIM01	ss715624869	Glyma.16G205900	16	36650239	36655749	DNAJ heat shock N-terminal domain-containing protein
498	LIM01	ss715624869	Glyma.16G206000	16	36656248	36658633	Pentatricopeptide repeat (PPR) superfamily protein
499	LIM01	ss715624869	Glyma.16G206100	16	36658833	36659833	Unknown Protein
500	LIM01	ss715624869	Glyma.16G206200	16	36663932	36664834	HSP20-like chaperones superfamily protein
501	LIM01	ss715624869	Glyma.16G206300	16	36666141	36667442	Unknown Protein
502	LIM01	ss715624869	Glyma.16G206400	16	36670972	36674446	plastid movement impaired1
503	LIM01	ss715624869	Glyma.16G206500	16	36675871	36679332	Ribosomal protein L2 family
504	LIM01	ss715624869	Glyma.16G206600	16	36680202	36681939	Pentatricopeptide repeat (PPR) superfamily protein
505	LIM01	ss715624869	Glyma.16G206700	16	36682435	36683394	Unknown Protein
506	LIM01	ss715624869	Glyma.16G206800	16	36684395	36684947	A20/AN1-like zinc finger family protein
507	LIM01	ss715624869	Glyma.16G206900	16	36686943	36688802	ENTH/ANTH/VHS superfamily protein
508	LIM01	ss715624869	Glyma.16G207000	16	36692744	36698385	Class I peptide chain release factor
509	LIM01	ss715624869	Glyma.16G207100	16	36701476	36704764	oxidoreductases
510	LIM01	ss715624869	Glyma.16G207200	16	36705861	36716997	histone-lysine N-methyltransferase ASHH3
511	LIM01	ss715624869	Glyma.16G207300	16	36718287	36720700	Ribosomal protein S3 family protein
512	LIM01	ss715624869	Glyma.16G207400	16	36722555	36724883	Ribosomal protein S3 family protein
513	LIM01	ss715624869	Glyma.16G207500	16	36728513	36732189	Peroxidase superfamily protein
514	LIM01	ss715624869	Glyma.16G207600	16	36733685	36738992	Got1/Sft2-like vescicle transport protein family
515	LIM01	ss715624869	Glyma.16G207700	16	36739878	36743378	catalytic LigB subunit of aromatic ring-opening dioxygenase family
516	LIM01	ss715624869	Glyma.16G207800	16	36750028	36751833	catalytic LigB subunit of aromatic ring-opening dioxygenase family
517	LIM01	ss715624869	Glyma.16G207900	16	36754888	36763450	Histone deacetylation protein Rxt3
518	LIM01	ss715632608	Glyma.18G073500	18	6971929	6982758	kinesin-like protein 1
519	LIM01	ss715632608	Glyma.18G073600	18	6992311	6996296	Leucine-rich receptor-like protein kinase family protein
520	LIM01	ss715632608	Glyma.18G073700	18	7012070	7018788	Got1/Sft2-like vescicle transport protein family
521	LIM01	ss715632608	Glyma.18G073800	18	7012562	7013131	Unknown Protein
522	LIM01	ss715632608	Glyma.18G073900	18	7018926	7021230	Unknown Protein
523	LIM01	ss715632608	Glyma.18G074000	18	7022119	7026438	FKBP-like peptidyl-prolyl cis-trans isomerase family protein
524	LIM01	ss715632608	Glyma.18G074100	18	7029009	7032141	HEAT SHOCK PROTEIN 81.4
525	LIM01	ss715632608	Glyma.18G074200	18	7033195	7037977	calcineurin B-like 3
526	LIM01	ss715632608	Glyma.18G074300	18	7044514	7051965	WW domain-containing protein
527	LIM01	ss715632608	Glyma.18G074400	18	7056602	7060707	embryo defective 1303
528	LIM01	ss715632608	Glyma.18G074500	18	7062257	7064096	serine-rich protein-related
529	LIM01	ss715632608	Glyma.18G074600	18	7067323	7071282	RING/U-box superfamily protein
530	LIM01	ss715632608	Glyma.18G074700	18	7079711	7082929	unknown protein
531	LIM01	ss715632608	Glyma.18G074800	18	7088533	7092750	ABC-2 type transporter family protein
532	LIM01	ss715632608	Glyma.18G074900	18	7097931	7102083	unknown protein
533	LIM01	ss715632608	Glyma.18G075000	18	7106464	7112929	S-adenosyl-L-methionine-dependent methyltransferases superfamily protein
534	LIM01	ss715632608	Glyma.18G075100	18	7125761	7126192	Duplicated homeodomain-like superfamily protein
535	LIM01	ss715632608	Glyma.18G075200	18	7129137	7134168	Sec14p-like phosphatidylinositol transfer family protein
536	LIM01	ss715632608	Glyma.18G075300	18	7144678	7150764	RNA polymerase I subunit 43
537	LIM01	ss715632608	Glyma.18G075400	18	7153588	7156931	DUF106
538	LIM01	ss715632608	Glyma.18G075500	18	7159568	7163740	Sucrase/ferredoxin-like family protein
539	LIM01	ss715632608	Glyma.18G075600	18	7166159	7171186	Plant DUF827
540	LIM01	ss715632608	Glyma.18G075700	18	7181027	7182060	Copper transport protein family
541	LIM01	ss715632608	Glyma.18G075800	18	7192413	7193646	emp24/gp25L/p24 family/GOLD family protein
542	LIM01	ss715632608	Glyma.18G075900	18	7195465	7198814	RPM1-interacting protein 4 (RIN4) family protein
543	LIM01	ss715632608	Glyma.18G076000	18	7200755	7204726	nudix hydrolase homolog 20
544	LIM01	ss715632608	Glyma.18G076100	18	7205724	7210669	Polynucleotidyl transferase, ribonuclease H-like superfamily protein
545	LIM01	ss715632608	Glyma.18G076200	18	7212910	7215902	Concanavalin A-like lectin protein kinase family protein
546	LIM01	ss715632608	Glyma.18G076300	18	7229159	7242024	sirtuin 1
547	LIM01	ss715632608	Glyma.18G076400	18	7261759	7262027	ROTUNDIFOLIA like 2
548	LIM01	ss715632608	Glyma.18G076500	18	7270366	7275460	nudix hydrolase homolog 2
549	LIM01	ss715632608	Glyma.18G076600	18	7283307	7285852	FASCICLIN-like arabinogalactan 1
550	LIM01	ss715632608	Glyma.18G076700	18	7294408	7295154	ubiquitin-specific protease 12
551	LIM01	ss715632608	Glyma.18G076800	18	7295560	7296342	ubiquitin-specific protease 13
552	LIM01	ss715632608	Glyma.18G076900	18	7297071	7301111	acyl-CoA synthetase 5
553	LIM01	ss715632608	Glyma.18G077000	18	7308150	7308773	Unknown Protein
554	LIM01	ss715632608	Glyma.18G077100	18	7323406	7325081	Unknown Protein
555	LIM01	ss715632608	Glyma.18G077200	18	7326522	7328155	PIF1 helicase
556	LIM01	ss715632608	Glyma.18G077300	18	7328967	7333717	RNA-binding (RRM/RBD/RNP motifs) family protein
557	LIM01	ss715632608	Glyma.18G077400	18	7349239	7354135	RNA-binding (RRM/RBD/RNP motifs) family protein
558	LIM01	ss715632608	Glyma.18G077500	18	7356219	7358470	nuclear factor Y, subunit B3
559	LIM01	ss715637816	Glyma.20G127900	20	36965860	36966634	Unknown Protein
560	LIM01	ss715637816	Glyma.20G128000	20	36969398	36969625	Unknown Protein
561	LIM01	ss715637816	Glyma.20G128100	20	36973656	36975687	UDP-Glycosyltransferase superfamily protein
562	LIM01	ss715637816	Glyma.20G128200	20	36987719	36987998	Unknown Protein
563	LIM01	ss715637816	Glyma.20G128300	20	36998807	36999073	unknown protein
564	LIM01	ss715637816	Glyma.20G128400	20	37000541	37000756	Unknown Protein
565	LIM01	ss715637816	Glyma.20G128500	20	37006447	37007087	Unknown Protein
566	LIM01	ss715637816	Glyma.20G128600	20	37015598	37017590	GroES-like zinc-binding alcohol dehydrogenase family protein
567	LIM01	ss715637816	Glyma.20G128700	20	37019740	37024675	UNC-50 family protein
568	LIM01	ss715637816	Glyma.20G128800	20	37027552	37029901	unknown protein
569	LIM01	ss715637816	Glyma.20G128900	20	37033657	37036248	Reticulon family protein
570	LIM01	ss715637816	Glyma.20G129000	20	37038318	37040153	SPX domain gene 2
571	LIM01	ss715637816	Glyma.20G129100	20	37041951	37044659	translocon at inner membrane of chloroplasts 21
572	LIM01	ss715637816	Glyma.20G129200	20	37049072	37052666	Leucine-rich repeat protein kinase family protein
573	LIM01	ss715637816	Glyma.20G129300	20	37056716	37059915	Domain of unknown function (DUF303) _x0001_
574	LIM01	ss715637816	Glyma.20G129400	20	37061238	37064473	D-3-phosphoglycerate dehydrogenase
575	LIM01	ss715637816	Glyma.20G129500	20	37068061	37080273	sodium:hydrogen antiporter 1
576	LIM01	ss715637816	Glyma.20G129600	20	37075297	37078272	stress enhanced protein 1
577	LIM01	ss715637816	Glyma.20G129700	20	37084005	37088880	S-methyl-5-thioribose kinase
578	LIM01	ss715637816	Glyma.20G129800	20	37087109	37088060	Unknown Protein
579	LIM01	ss715637816	Glyma.20G129900	20	37091399	37092697	Plant basic secretory protein (BSP) family protein
580	LIM01	ss715637816	Glyma.20G130000	20	37095050	37095962	Plant basic secretory protein (BSP) family protein
581	LIM01	ss715637816	Glyma.20G130100	20	37101832	37102023	Unknown Protein
582	LIM01	ss715637816	Glyma.20G130200	20	37106093	37108629	basic helix-loop-helix (bHLH) DNA-binding superfamily protein
583	LIM01	ss715637816	Glyma.20G130300	20	37112131	37113717	unknown protein
584	LIM01	ss715637816	Glyma.20G130400	20	37120058	37135456	1,2-alpha-L-fucosidases
585	LIM01	ss715637816	Glyma.20G130500	20	37136643	37139647	unknown protein
586	LIM01	ss715637816	Glyma.20G130600	20	37142286	37144278	zinc finger protein 4
587	LIM01	ss715637816	Glyma.20G130700	20	37144281	37149672	TIP41-like family protein
588	LIM01	ss715637816	Glyma.20G130800	20	37151521	37159501	Homeodomain-like protein with RING/FYVE/PHD-type zinc finger domain
589	LIM01	ss715637816	Glyma.20G130900	20	37163712	37167712	unknown protein
590	LIM01	ss715637816	Glyma.20G131000	20	37170021	37171628	thioredoxin domain-containing protein 9 homolog
591	LIM01	ss715637816	Glyma.20G131100	20	37178766	37179518	Gibberellin-regulated family protein
592	LIM01	ss715637816	Glyma.20G131200	20	37182084	37189683	transducin family protein / WD-40 repeat family protein
593	LIM01	ss715637816	Glyma.20G131300	20	37199307	37202347	DUF620
594	LIM01	ss715637816	Glyma.20G131400	20	37208480	37211730	Pentatricopeptide repeat (PPR) superfamily protein
595	LIM01	ss715637816	Glyma.20G131500	20	37212906	37215895	Protein phosphatase 2C family protein
596	LIM01	ss715637816	Glyma.20G131600	20	37223140	37225976	RING/U-box superfamily protein
597	LIM01	ss715637816	Glyma.20G131700	20	37235420	37236640	unknown protein
598	LIM01	ss715637816	Glyma.20G131800	20	37238446	37238850	Unknown Protein
599	LIM01	ss715637816	Glyma.20G131900	20	37242608	37243575	Unknown Protein
600	LIM01	ss715637816	Glyma.20G132000	20	37245101	37248599	2-oxoglutarate (2OG) and Fe(II)-dependent oxygenase superfamily protein
601	LIM01	ss715637816	Glyma.20G132100	20	37250648	37255612	FRS (FAR1 Related Sequences) transcription factor family
602	LIM01	ss715637816	Glyma.20G132200	20	37257212	37261238	unknown protein
603	LIM01	ss715637816	Glyma.20G132300	20	37263193	37263944	Uncharacterised protein family SERF
604	LIM01	ss715637816	Glyma.20G132400	20	37266529	37269324	Leucine-rich repeat (LRR) family protein
605	LIM01	ss715637816	Glyma.20G132500	20	37270462	37274826	Peroxisomal membrane 22 kDa (Mpv17/PMP22) family protein
606	LIM01	ss715637816	Glyma.20G132600	20	37276071	37278232	unknown protein
607	LIM01	ss715637816	Glyma.20G132700	20	37288164	37293653	Family of unknown function (DUF566) _x0001_
608	LIM01	ss715637816	Glyma.20G132800	20	37294289	37298121	Transducin/WD40 repeat-like superfamily protein
609	LIM01	ss715637816	Glyma.20G132900	20	37301658	37307894	Pentatricopeptide repeat (PPR) superfamily protein
610	LIM01	ss715637816	Glyma.20G133000	20	37306103	37307816	LOB domain-containing protein 37
611	LIM01	ss715637816	Glyma.20G133100	20	37310238	37316817	Phototropic-responsive NPH3 family protein
612	LIM01	ss715637816	Glyma.20G133200	20	37333483	37335062	salt tolerance zinc finger
613	LIM01	ss715637816	Glyma.20G133300	20	37343590	37347811	CLP protease proteolytic subunit 1
614	LIM01	ss715637816	Glyma.20G133400	20	37347925	37350986	Transducin/WD40 repeat-like superfamily protein
615	LIM01	ss715637816	Glyma.20G133500	20	37352389	37356890	RING/U-box superfamily protein
616	SSTA	ss715587167	Glyma.04G122100	4	15579676	15585337	Ribosomal L18p/L5e family protein
617	SSTA	ss715587167	Glyma.04G122200	4	15616234	15623530	DCD (Development and Cell Death) domain protein
618	SSTA	ss715587167	Glyma.04G122300	4	15629079	15631853	Unknown Protein
619	SSTA	ss715587167-ss715587169	Glyma.04G122400	4	15651117	15669036	DCD (Development and Cell Death) domain protein
620	SSTA	ss715587167-ss715587169	Glyma.04G122500	4	15714759	15715019	Calcium-binding EF-hand family protein
621	SSTA	ss715587167-ss715587169	Glyma.04G122600	4	15763721	15773690	elongation factor P (EF-P) family protein
622	SSTA	ss715587167-ss715587169	Glyma.04G122700	4	15797170	15799660	breast basic conserved 1
623	SSTA	ss715587167-ss715587169	Glyma.04G122800	4	15808139	15809092	Unknown Protein
624	SSTA	ss715587167-ss715587169	Glyma.04G122900	4	15819617	15820127	acyl-CoA-binding protein 6
625	SSTA	ss715587167-ss715587169	Glyma.04G123000	4	15844807	15848222	Unknown Protein
626	SSTA	ss715587167-ss715587169	Glyma.04G123100	4	15850483	15855834	Ribonuclease P protein subunit P38-related
627	SSTA	ss715587167-ss715587169	Glyma.04G123200	4	15931141	15935757	Leucine-rich repeat protein kinase family protein
628	SSTA	ss715587167-ss715587169	Glyma.04G123300	4	15938623	15942113	MED32
629	SSTA	ss715587167-ss715587169	Glyma.04G123400	4	15945108	15945419	Unknown Protein
630	SSTA	ss715587167-ss715587169	Glyma.04G123500	4	15945709	15987722	HAC13 protein (HAC13)
631	SSTA	ss715587167-ss715587169	Glyma.04G123600	4	15991005	16002616	Formin Homology 14
632	SSTA	ss715587167-ss715587169	Glyma.04G123700	4	16002630	16006606	solute:sodium symporters;urea transmembrane transporters
633	SSTA	ss715587169	Glyma.04G123800	4	16009828	16014505	alternative oxidase 1A
634	SSTA	ss715587169	Glyma.04G123900	4	16016060	16026862	heteroglycan glucosidase 1
635	SSTA	ss715587169	Glyma.04G124000	4	16034262	16035430	Unknown Protein
636	SSTA	ss715587169	Glyma.04G124100	4	16077062	16078008	Disease resistance-responsive (dirigent-like protein) family protein
637	SSTA	ss715592934	Glyma.06G152000	6	12384370	12387657	Plant invertase/pectin methylesterase inhibitor superfamily
638	SSTA	ss715592934	Glyma.06G152100	6	12384666	12384875	Unknown Protein
639	SSTA	ss715592934	Glyma.06G152200	6	12389623	12399129	Zinc finger C-x8-C-x5-C-x3-H type family protein
640	SSTA	ss715592934	Glyma.06G152300	6	12409701	12411133	basic helix-loop-helix (bHLH) DNA-binding superfamily protein
641	SSTA	ss715592934	Glyma.06G152400	6	12418934	12420053	cell wall / vacuolar inhibitor of fructosidase 2
642	SSTA	ss715592934	Glyma.06G152500	6	12424219	12432850	AAA-type ATPase family protein
643	SSTA	ss715592934	Glyma.06G152600	6	12433797	12444855	O-fucosyltransferase family protein
644	SSTA	ss715592934	Glyma.06G152700	6	12447761	12450568	Flavin-containing monooxygenase family protein
645	SSTA	ss715592934	Glyma.06G152800	6	12458044	12476920	phosphatidylinositol 4-OH kinase beta1
646	SSTA	ss715592934	Glyma.06G152900	6	12478823	12482337	NAC domain containing protein 82
647	SSTA	ss715592934	Glyma.06G153000	6	12486501	12489369	PRLI-interacting factor, putative
648	SSTA	ss715592934	Glyma.06G153100	6	12495442	12500348	callose synthase 5
649	SSTA	ss715592934	Glyma.06G153200	6	12517434	12523411	mitogen-activated protein kinase kinase kinase 3
650	SSTA	ss715592934	Glyma.06G153300	6	12523802	12527015	DNA repair metallo-beta-lactamase family protein
651	SSTA	ss715592934	Glyma.06G153400	6	12527163	12529113	NAD(P)H:plastoquinone dehydrogenase complex subunit O
652	SSTA	ss715592934	Glyma.06G153500	6	12528888	12532196	ABC transporter family protein
653	SSTA	ss715592934	Glyma.06G153600	6	12533507	12538895	golgi nucleotide sugar transporter 1
654	SSTA	ss715592934	Glyma.06G153700	6	12539651	12541074	presenilin enhancer-2 subunit
655	SSTA	ss715592934	Glyma.06G153800	6	12543567	12544601	RmlC-like cupins superfamily protein
656	SSTA	ss715592934	Glyma.06G153900	6	12545457	12549694	Pectin lyase-like superfamily protein
657	SSTA	ss715592934	Glyma.06G154000	6	12554227	12558062	RAB GTPASE HOMOLOG B18
658	SSTA	ss715592934	Glyma.06G154100	6	12565656	12566840	plant U-box 25
659	SSTA	ss715592934	Glyma.06G154200	6	12575368	12578282	cation/hydrogen exchanger 15
660	SSTA	ss715592934	Glyma.06G154300	6	12580919	12584445	Thiamin diphosphate-binding fold (THDP-binding) superfamily protein
661	SSTA	ss715592934	Glyma.06G154400	6	12584515	12585942	xylem NAC domain 1
662	SSTA	ss715592934	Glyma.06G154500	6	12600307	12602169	ABC-2 type transporter family protein
663	SSTA	ss715592934	Glyma.06G154600	6	12602378	12605254	Pentatricopeptide repeat (PPR-like) superfamily protein
664	SSTA	ss715592934	Glyma.06G154700	6	12606286	12607961	embryo defective 2170
665	SSTA	ss715592934	Glyma.06G154800	6	12624685	12630456	S-adenosyl-L-methionine-dependent methyltransferases superfamily protein
666	SSTA	ss715592934	Glyma.06G154900	6	12632504	12633543	Unknown Protein
667	SSTA	ss715592934	Glyma.06G155000	6	12642936	12647549	gibberellin 20-oxidase 3
668	SSTA	ss715592934	Glyma.06G155100	6	12675063	12679263	Copine (Calcium-dependent phospholipid-binding protein) family
669	SSTA	ss715592934	Glyma.06G155200	6	12681519	12682944	calcium exchanger 7
670	SSTA	ss715592934	Glyma.06G155300	6	12685270	12699962	DNA-directed DNA polymerases
671	SSTA	ss715592934	Glyma.06G155400	6	12702108	12703270	Putative membrane lipoprotein
672	SSTA	ss715592934	Glyma.06G155500	6	12706708	12710470	Protein kinase protein with adenine nucleotide alpha hydrolases-like domain
673	SSTA	ss715592934	Glyma.06G155600	6	12716022	12766829	topoisomerase 3alpha
674	SSTA	ss715592934	Glyma.06G155700	6	12773279	12788631	farnesylcysteine lyase
675	SSTA	ss715606653	Glyma.10G150200	10	38559852	38564099	phospholipase D P2
676	SSTA	ss715606653	Glyma.10G150300	10	38566775	38570603	Tetratricopeptide repeat (TPR)-like superfamily protein
677	SSTA	ss715606653	Glyma.10G150400	10	38573748	38575248	phloem protein 2-B15
678	SSTA	ss715606653	Glyma.10G150500	10	38580404	38584543	DUF1399
679	SSTA	ss715606653	Glyma.10G150600	10	38586097	38588519	Plant invertase/pectin methylesterase inhibitor superfamily
680	SSTA	ss715606653	Glyma.10G150700	10	38589620	38592758	Plant invertase/pectin methylesterase inhibitor superfamily
681	SSTA	ss715606653	Glyma.10G150800	10	38596951	38599004	ribosomal protein L18
682	SSTA	ss715606653	Glyma.10G150900	10	38601439	38604927	CONTAINS InterPro DOMAIN/s: Folate receptor, conserved region
683	SSTA	ss715606653	Glyma.10G151000	10	38606877	38609056	Dormancy/auxin associated family protein
684	SSTA	ss715606653	Glyma.10G151100	10	38607998	38608397	Unknown Protein
685	SSTA	ss715606653	Glyma.10G151200	10	38624314	38625496	Ribosomal L22e protein family
686	SSTA	ss715606653	Glyma.10G151300	10	38639217	38640081	Hypoxia-responsive family protein
687	SSTA	ss715606653	Glyma.10G151400	10	38643032	38644885	Unknown Protein
688	SSTA	ss715606653	Glyma.10G151500	10	38650417	38660042	RING/U-box superfamily protein
689	SSTA	ss715606653	Glyma.10G151600	10	38652436	38652753	Unknown Protein
690	SSTA	ss715606653	Glyma.10G151700	10	38653075	38653467	Unknown Protein
691	SSTA	ss715606653	Glyma.10G151800	10	38664102	38666285	translationally controlled tumor protein
692	SSTA	ss715606653	Glyma.10G151900	10	38667911	38671432	regulatory particle triple-A ATPase 5A
693	SSTA	ss715606653	Glyma.10G152000	10	38682900	38684549	rapid alkalinization factor 1
694	SSTA	ss715606653	Glyma.10G152100	10	38689625	38691290	Heavy metal transport/detoxification superfamily protein
695	SSTA	ss715606653	Glyma.10G152200	10	38696013	38703000	respiratory burst oxidase homolog B
696	SSTA	ss715606653	Glyma.10G152300	10	38716290	38721057	Actin-binding FH2 (formin homology 2) family protein
697	SSTA	ss715606653	Glyma.10G152400	10	38724449	38725107	Unknown Protein
698	SSTA	ss715606653	Glyma.10G152500	10	38725865	38729474	Transducin/WD40 repeat-like superfamily protein
699	SSTA	ss715606653	Glyma.10G152600	10	38731052	38732421	Unknown Protein
700	SSTA	ss715606653	Glyma.10G152700	10	38733208	38737651	Tudor/PWWP/MBT superfamily protein
701	SSTA	ss715606653	Glyma.10G152800	10	38746341	38747864	Zn-dependent exopeptidases superfamily protein
702	SSTA	ss715606653	Glyma.10G152900	10	38753052	38760399	P-loop containing nucleoside triphosphate hydrolases superfamily protein
703	SSTA	ss715606653	Glyma.10G153000	10	38763782	38773163	Zinc finger, RING-type;Transcription factor jumonji/aspartyl beta-hydroxylase
704	SSTA	ss715606653	Glyma.10G153100	10	38772208	38774371	Photosystem II reaction center PsbP family protein
705	SSTA	ss715606653	Glyma.10G153200	10	38776242	38780411	indeterminate(ID)-domain 2
706	SSTA	ss715606653	Glyma.10G153300	10	38809874	38814159	unknown protein
707	SSTA	ss715606653	Glyma.10G153400	10	38846712	38847060	Unknown Protein
708	SSTA	ss715606653	Glyma.10G153500	10	38856647	38859228	nuclear factor Y, subunit B4
709	SSTA	ss715606653	Glyma.10G153600	10	38863200	38865413	Unknown Protein
710	SSTA	ss715606653	Glyma.10G153700	10	38875288	38878216	homolog of yeast sucrose nonfermenting 4
711	SSTA	ss715606653	Glyma.10G153800	10	38880547	38895705	DNA binding
712	SSTA	ss715606653	Glyma.10G153900	10	38898358	38904608	lipoxygenase 1
713	SSTA	ss715606653	Glyma.10G154000	10	38910538	38913472	peptidoglycan-binding LysM domain-containing protein
714	SSTA	ss715606653	Glyma.10G154100	10	38926113	38928738	cyclin family
715	SSTA	ss715606653	Glyma.10G154200	10	38930043	38934295	P-loop containing nucleoside triphosphate hydrolases superfamily protein
716	SSTA	ss715606653	Glyma.10G154300	10	38935407	38941141	Domain of unknown function (DUF1995)
717	SSTA	ss715606653	Glyma.10G154400	10	38941373	38947198	glycoside hydrolase family 2 protein
718	SSTA	ss715606653	Glyma.10G154500	10	38951834	38954460	rRNA processing protein-related
719	SSTA	ss715606779	Glyma.10G158800	10	39283048	39289660	Protein kinase superfamily protein
720	SSTA	ss715606779	Glyma.10G158900	10	39292666	39294552	Unknown Protein
721	SSTA	ss715606779	Glyma.10G159000	10	39295428	39305050	Transducin/WD40 repeat-like superfamily protein
722	SSTA	ss715606779	Glyma.10G159100	10	39309560	39313933	P-loop containing nucleoside triphosphate hydrolases superfamily protein
723	SSTA	ss715606779	Glyma.10G159200	10	39316459	39324430	Protein kinase superfamily protein
724	SSTA	ss715606779	Glyma.10G159300	10	39341911	39347622	Nucleolar histone methyltransferase-related protein
725	SSTA	ss715606779	Glyma.10G159400	10	39348892	39350723	Seed maturation protein
726	SSTA	ss715606779	Glyma.10G159500	10	39351821	39383657	ARM repeat superfamily protein
727	SSTA	ss715606779	Glyma.10G159600	10	39390360	39392641	HXXXD-type acyl-transferase family protein
728	SSTA	ss715606779	Glyma.10G159700	10	39402685	39409102	cysteine synthase D1
729	SSTA	ss715606779	Glyma.10G159800	10	39411242	39416676	cysteine synthase D1
730	SSTA	ss715606779	Glyma.10G159900	10	39419546	39422127	exoribonuclease 4
731	SSTA	ss715606779	Glyma.10G160000	10	39422646	39424482	DNA-binding storekeeper protein-related transcriptional regulator
732	SSTA	ss715606779	Glyma.10G160100	10	39434399	39435558	DNA-binding storekeeper protein-related transcriptional regulator
733	SSTA	ss715606779	Glyma.10G160200	10	39436452	39439106	Cytidine/deoxycytidylate deaminase family protein
734	SSTA	ss715606779	Glyma.10G160300	10	39440769	39442935	Ribosomal protein S24e family protein
735	SSTA	ss715606779	Glyma.10G160400	10	39451122	39454920	with no lysine (K) kinase 1
736	SSTA	ss715606779	Glyma.10G160500	10	39484183	39489346	zeta-carotene desaturase
737	SSTA	ss715606779	Glyma.10G160600	10	39489751	39493062	DUF2358
738	SSTA	ss715606779	Glyma.10G160700	10	39494523	39495680	Plant DUF868
739	SSTA	ss715606779	Glyma.10G160800	10	39497701	39498093	Calcium-binding EF hand family protein
740	SSTA	ss715606779	Glyma.10G160900	10	39514267	39516118	Plant DUF868
741	SSTA	ss715606779-ss715606833	Glyma.10G161000	10	39522164	39526626	N-MYC downregulated-like 2
742	SSTA	ss715606779-ss715606833	Glyma.10G161100	10	39528649	39529764	translocase of inner mitochondrial membrane 23
743	SSTA	ss715606779-ss715606833	Glyma.10G161200	10	39537021	39539529	Duplicated homeodomain-like superfamily protein
744	SSTA	ss715606779-ss715606833	Glyma.10G161300	10	39549002	39550493	Duplicated homeodomain-like superfamily protein
745	SSTA	ss715606779-ss715606833	Glyma.10G161400	10	39557553	39563940	NIMA-related serine/threonine kinase 1
746	SSTA	ss715606779-ss715606833	Glyma.10G161500	10	39568701	39571015	CONTAINS InterPro DOMAIN/s: EGF-like
747	SSTA	ss715606779-ss715606833	Glyma.10G161600	10	39574147	39577550	DUF1000
748	SSTA	ss715606779-ss715606833	Glyma.10G161700	10	39578904	39582923	NAD(P)-linked oxidoreductase superfamily protein
749	SSTA	ss715606779-ss715606833	Glyma.10G161800	10	39602351	39602509	Unknown Protein
750	SSTA	ss715606779-ss715606833	Glyma.10G161900	10	39612743	39613906	calmodulin 8
751	SSTA	ss715606779-ss715606833	Glyma.10G162000	10	39625525	39629036	GDP-D-mannose 3',5'-epimerase
752	SSTA	ss715606779-ss715606833	Glyma.10G162100	10	39640647	39643833	bZIP transcription factor family protein
753	SSTA	ss715606779-ss715606833	Glyma.10G162200	10	39644691	39647448	Bacterial sec-independent translocation protein mttA/Hcf106
754	SSTA	ss715606779-ss715606833	Glyma.10G162300	10	39649880	39654979	basic helix-loop-helix (bHLH) DNA-binding superfamily protein
755	SSTA	ss715606833	Glyma.10G162400	10	39661091	39664486	indoleacetic acid-induced protein 16
756	SSTA	ss715606833	Glyma.10G162500	10	39673865	39675611	Pentatricopeptide repeat (PPR) superfamily protein
757	SSTA	ss715606833	Glyma.10G162600	10	39682643	39683429	pathogenesis-related 4
758	SSTA	ss715606833	Glyma.10G162700	10	39694483	39695169	pathogenesis-related 4
759	SSTA	ss715606833	Glyma.10G162800	10	39698055	39703543	DREB2A-interacting protein 2
760	SSTA	ss715606833	Glyma.10G162900	10	39705078	39706689	ABI3-interacting protein 3
761	SSTA	ss715606833	Glyma.10G163000	10	39707528	39709984	prenylated RAB acceptor 1.E
762	SSTA	ss715606833	Glyma.10G163100	10	39713280	39714743	DUF1685
763	SSTA	ss715606833	Glyma.10G163200	10	39716929	39719517	Malectin/receptor-like protein kinase family protein
764	SSTA	ss715606833	Glyma.10G163300	10	39725270	39726261	winged-helix DNA-binding transcription factor family protein
765	SSTA	ss715606833	Glyma.10G163400	10	39727331	39731534	TPX2 (targeting protein for Xklp2) protein family
766	SSTA	ss715606833	Glyma.10G163500	10	39742349	39744332	Alba DNA/RNA-binding protein
767	SSTA	ss715606833	Glyma.10G163600	10	39746503	39750663	MuDR family transposase
768	SSTA	ss715606833	Glyma.10G163700	10	39760358	39767916	phosphoribosylaminoimidazole carboxylase, putative / AIR carboxylase, putative
769	SSTA	ss715606833	Glyma.10G163800	10	39770124	39770911	Unknown Protein
770	SSTA	ss715606833	Glyma.10G163900	10	39770968	39773008	Unknown Protein
771	SSTA	ss715606833	Glyma.10G164000	10	39773910	39774726	unknown protein
772	SSTA	ss715606833	Glyma.10G164100	10	39822153	39825768	SSXT family protein
773	SSTA	ss715606833	Glyma.10G164200	10	39827424	39846332	Myosin family protein with Dil domain
774	SSTA	ss715606833	Glyma.10G164300	10	39847757	39852220	Haem oxygenase-like, multi-helical
775	SSTA	ss715606833	Glyma.10G164400	10	39856555	39857832	Unknown Protein
776	SSTA	ss715606833	Glyma.10G164500	10	39860733	39865023	plant glycogenin-like starch initiation protein 6
777	SSTA	ss715606833	Glyma.10G164600	10	39863316	39863594	Unknown Protein
778	SSTA	ss715606833	Glyma.10G164700	10	39884140	39887915	Leucine-rich receptor-like protein kinase family protein
779	SSTA	ss715606833	Glyma.10G164800	10	39888400	39902782	FtsH extracellular protease family
780	SSTA	ss715612259	Glyma.12G173200	12	32981652	32988150	4-hydroxy-3-methylbut-2-enyl diphosphate synthase
781	SSTA	ss715612259	Glyma.12G173300	12	32990814	32996701	RING/U-box superfamily protein
782	SSTA	ss715612259	Glyma.12G173400	12	33020306	33021695	Inosine triphosphate pyrophosphatase family protein
783	SSTA	ss715612259	Glyma.12G173500	12	33027485	33029939	Galactose oxidase/kelch repeat superfamily protein
784	SSTA	ss715612259	Glyma.12G173600	12	33039481	33046083	geminivirus rep interacting kinase 1
785	SSTA	ss715612259	Glyma.12G173700	12	33046449	33054373	beta-galactosidase 8
786	SSTA	ss715612259	Glyma.12G173800	12	33069515	33070786	FASCICLIN-like arabinogalactan-protein 11
787	SSTA	ss715612259	Glyma.12G173900	12	33087752	33088332	cytochrome P450, family 93, subfamily D, polypeptide 1
788	SSTA	ss715612259	Glyma.12G174000	12	33102147	33111064	SIT4 phosphatase-associated family protein
789	SSTA	ss715612259	Glyma.12G174100	12	33132698	33136308	auxin response factor 16
790	SSTA	ss715612259	Glyma.12G174200	12	33145031	33149837	GATA transcription factor 10
791	SSTA	ss715612259	Glyma.12G174300	12	33154576	33156146	NAD(P)-binding Rossmann-fold superfamily protein
792	SSTA	ss715612259	Glyma.12G174400	12	33156448	33164316	Pleckstrin homology (PH) and lipid-binding START domains-containing protein
793	SSTA	ss715612259	Glyma.12G174500	12	33177134	33181980	Transducin/WD40 repeat-like superfamily protein
794	SSTA	ss715612259	Glyma.12G174600	12	33199273	33199860	Unknown Protein
795	SSTA	ss715612259	Glyma.12G174700	12	33208390	33213160	Nucleotide/sugar transporter family protein
796	SSTA	ss715612259	Glyma.12G174800	12	33216212	33222813	DUF707
797	SSTA	ss715612259	Glyma.12G174900	12	33225421	33230694	Putative lysine decarboxylase family protein
798	SSTA	ss715612259	Glyma.12G175000	12	33263854	33268459	cyclic nucleotide-gated channel 15
799	SSTA	ss715612259	Glyma.12G175100	12	33276915	33277538	open reading frame 204
800	SSTA	ss715612259	Glyma.12G175200	12	33282885	33283794	Unknown Protein
801	SSTA	ss715612259	Glyma.12G175300	12	33284089	33290041	Protein kinase superfamily protein
802	SSTA	ss715612259	Glyma.12G175400	12	33305001	33331720	ATP-dependent helicase family protein
803	SSTA	ss715612259	Glyma.12G175500	12	33335822	33337407	Unknown Protein
804	SSTA	ss715612259	Glyma.12G175600	12	33339100	33339486	Unknown Protein
805	SSTA	ss715612259	Glyma.12G175700	12	33339595	33340899	PIF1 helicase
806	SSTA	ss715612259	Glyma.12G175800	12	33348849	33352707	alpha carbonic anhydrase 7
807	SSTA	ss715615362	Glyma.13G078800	13	18502330	18510473	3'-5' exonuclease domain-containing protein
808	SSTA	ss715615362	Glyma.13G078900	13	18542943	18553529	C-8,7 sterol isomerase
809	SSTA	ss715615362	Glyma.13G079000	13	18555985	18558964	unknown protein
810	SSTA	ss715615362	Glyma.13G079100	13	18567152	18568147	PR5-like receptor kinase
811	SSTA	ss715615362	Glyma.13G079200	13	18577742	18580774	unknown protein
812	SSTA	ss715615362	Glyma.13G079300	13	18600536	18601534	GDSL-like Lipase/Acylhydrolase superfamily protein
813	SSTA	ss715615362	Glyma.13G079400	13	18602632	18604687	Unknown Protein
814	SSTA	ss715615362	Glyma.13G079500	13	18605755	18607240	Unknown Protein
815	SSTA	ss715615362	Glyma.13G079600	13	18607730	18608074	Unknown Protein
816	SSTA	ss715615362	Glyma.13G079700	13	18613446	18616026	GDSL-like Lipase/Acylhydrolase superfamily protein
817	SSTA	ss715615362	Glyma.13G079800	13	18621628	18623696	unknown protein
818	SSTA	ss715615362	Glyma.13G079900	13	18635427	18644868	long chain acyl-CoA synthetase 9
819	SSTA	ss715615362	Glyma.13G080000	13	18636522	18637286	Unknown Protein
820	SSTA	ss715615362	Glyma.13G080100	13	18649458	18664797	Tetratricopeptide repeat (TPR)-like superfamily protein
821	SSTA	ss715615362	Glyma.13G080200	13	18671747	18673041	Pectin lyase-like superfamily protein
822	SSTA	ss715615362	Glyma.13G080300	13	18678063	18702488	ARM repeat superfamily protein
823	SSTA	ss715615362	Glyma.13G080400	13	18704227	18708851	EamA-like transporter family protein
824	SSTA	ss715615362	Glyma.13G080500	13	18710722	18713639	Adenine nucleotide alpha hydrolases-like superfamily protein
825	SSTA	ss715615362	Glyma.13G080600	13	18725447	18728755	P-loop containing nucleoside triphosphate hydrolases superfamily protein
826	SSTA	ss715615362	Glyma.13G080700	13	18732462	18735261	lysm domain GPI-anchored protein 1 precursor
827	SSTA	ss715615362	Glyma.13G080800	13	18744230	18750785	unknown protein
828	SSTA	ss715615362	Glyma.13G080900	13	18752814	18758319	ChaC-like family protein
829	SSTA	ss715615362	Glyma.13G081000	13	18860685	18865783	nodulin MtN21 /EamA-like transporter family protein
830	SSTA	ss715615362	Glyma.13G081100	13	18881427	18886462	nodulin MtN21 /EamA-like transporter family protein
831	SSTA	ss715615362	Glyma.13G081200	13	18890790	18891790	Unknown Protein
832	SSTA	ss715616244	Glyma.13G311400	13	40689747	40691833	Unknown Protein
833	SSTA	ss715616244	Glyma.13G311500	13	40691920	40694296	MD-2-related lipid recognition domain-containing protein
834	SSTA	ss715616244	Glyma.13G311600	13	40695198	40697649	DNAJ homologue 2
835	SSTA	ss715616244	Glyma.13G311700	13	40700938	40707433	IQ-domain 5
836	SSTA	ss715616244	Glyma.13G311800	13	40708139	40711166	Core-2/I-branching beta-1,6-N-acetylglucosaminyltransferase family protein
837	SSTA	ss715616244	Glyma.13G311900	13	40709369	40710096	Unknown Protein
838	SSTA	ss715616244	Glyma.13G312000	13	40717266	40721905	Outer membrane OMP85 family protein
839	SSTA	ss715616244	Glyma.13G312100	13	40721652	40729349	Cytidine/deoxycytidylate deaminase family protein
840	SSTA	ss715616244	Glyma.13G312200	13	40730888	40735478	P-loop containing nucleoside triphosphate hydrolases superfamily protein
841	SSTA	ss715616244	Glyma.13G312300	13	40744377	40756946	BRI1 suppressor 1 (BSU1)-like 2
842	SSTA	ss715616244	Glyma.13G312400	13	40757045	40762412	Chaperone DnaJ-domain superfamily protein
843	SSTA	ss715616244	Glyma.13G312500	13	40765551	40767445	DUF3049
844	SSTA	ss715616244	Glyma.13G312600	13	40780916	40784110	mitochondrial editing factor 20
845	SSTA	ss715616244	Glyma.13G312700	13	40788194	40790353	plant U-box 23
846	SSTA	ss715616244	Glyma.13G312800	13	40797465	40799085	plant U-box 23
847	SSTA	ss715616244	Glyma.13G312900	13	40803230	40808367	BEL1-like homeodomain 1
848	SSTA	ss715616244	Glyma.13G313000	13	40847341	40854727	transcription factor-related
849	SSTA	ss715616244	Glyma.13G313100	13	40859477	40862477	transmembrane kinase 1
850	SSTA	ss715616244	Glyma.13G313200	13	40863551	40865337	Tetratricopeptide repeat (TPR)-like superfamily protein
851	SSTA	ss715616244	Glyma.13G313300	13	40865502	40866449	Tetratricopeptide repeat (TPR)-like superfamily protein
852	SSTA	ss715616244	Glyma.13G313400	13	40867356	40867942	Unknown Protein
853	SSTA	ss715616244	Glyma.13G313500	13	40881408	40889061	NIMA (never in mitosis, gene A)-related 6
854	SSTA	ss715616244	Glyma.13G313600	13	40891153	40892294	Late embryogenesis abundant (LEA) hydroxyproline-rich glycoprotein family
855	SSTA	ss715616244	Glyma.13G313700	13	40902956	40904226	Late embryogenesis abundant (LEA) hydroxyproline-rich glycoprotein family
856	SSTA	ss715616244	Glyma.13G313800	13	40919880	40920390	AGAMOUS-like 62
857	SSTA	ss715616244	Glyma.13G313900	13	40929748	40930036	Unknown Protein
858	SSTA	ss715616244	Glyma.13G314000	13	40933098	40934418	ovate family protein 6
859	SSTA	ss715616244	Glyma.13G314100	13	40937254	40938477	Polynucleotidyl transferase, ribonuclease H-like superfamily protein
860	SSTA	ss715616244	Glyma.13G314200	13	40949752	40951896	unknown protein
861	SSTA	ss715616244	Glyma.13G314300	13	40964940	40965184	unknown protein
862	SSTA	ss715616244	Glyma.13G314400	13	40977943	40978908	unknown protein
863	SSTA	ss715616244	Glyma.13G314500	13	40987411	40991169	unknown protein
864	SSTA	ss715616244	Glyma.13G314600	13	40993081	40996703	NTM1-like 8
865	SSTA	ss715616244	Glyma.13G314700	13	40998351	40999331	F-box family protein
866	SSTA	ss715616244	Glyma.13G314800	13	41004969	41008993	Leucine-rich repeat (LRR) family protein
867	SSTA	ss715616244	Glyma.13G314900	13	41018298	41024037	decapping 1
868	SSTA	ss715616244	Glyma.13G315000	13	41028031	41029272	UPF0497
869	SSTA	ss715616244	Glyma.13G315100	13	41029988	41035004	DUF1022
870	SSTA	ss715616244	Glyma.13G315200	13	41035905	41037849	lycopene cyclase
871	SSTA	ss715616244	Glyma.13G315300	13	41041851	41044605	NAC domain containing protein 90
872	SSTA	ss715616244	Glyma.13G315400	13	41047454	41049093	Pollen Ole e 1 allergen and extensin family protein
873	SSTA	ss715616244	Glyma.13G315500	13	41052365	41053871	unknown protein
874	SSTA	ss715616244	Glyma.13G315600	13	41055987	41056424	Unknown Protein
875	SSTA	ss715616244	Glyma.13G315700	13	41059262	41060459	DUF584
876	SSTA	ss715616244	Glyma.13G315800	13	41066946	41070778	nitrilase-like protein 1
877	SSTA	ss715616244	Glyma.13G315900	13	41074147	41075194	DUF3049
878	SSTA	ss715616244	Glyma.13G316000	13	41077356	41081233	Rho GTPase activating protein with PAK-box/P21-Rho-binding domain
879	SSTA	ss715621851-ss715621861	Glyma.15G049900	15	3943088	3946606	nodulin MtN21 /EamA-like transporter family protein
880	SSTA	ss715621851-ss715621861	Glyma.15G050000	15	3953987	3955206	Unknown Protein
881	SSTA	ss715621851-ss715621861	Glyma.15G050100	15	3958743	3960926	Inositol monophosphatase family protein
882	SSTA	ss715621851-ss715621861	Glyma.15G050200	15	3963341	3966353	actin-11
883	SSTA	ss715621851-ss715621861	Glyma.15G050300	15	3968865	3971243	cytochrome P450, family 71, subfamily B, polypeptide 37
884	SSTA	ss715621851-ss715621861	Glyma.15G050400	15	3974906	3976043	Vacuolar iron transporter (VIT) family protein
885	SSTA	ss715621851-ss715621861	Glyma.15G050500	15	3983578	3985337	Ubiquinol-cytochrome C reductase hinge protein
886	SSTA	ss715621851-ss715621861	Glyma.15G050600	15	3987107	3991529	Pyridoxal phosphate (PLP)-dependent transferases superfamily protein
887	SSTA	ss715621851-ss715621861	Glyma.15G050700	15	3993784	3995860	Unknown Protein
888	SSTA	ss715621851-ss715621861	Glyma.15G050800	15	3997913	4001197	Peroxidase superfamily protein
889	SSTA	ss715621851-ss715621861	Glyma.15G050900	15	4003079	4006306	ENTH/ANTH/VHS superfamily protein
890	SSTA	ss715621851-ss715621861	Glyma.15G051000	15	4007336	4008283	Zinc-binding ribosomal protein family protein
891	SSTA	ss715621851-ss715621861	Glyma.15G051100	15	4009895	4018121	phosphatidylserine decarboxylase 2
892	SSTA	ss715621851-ss715621861	Glyma.15G051200	15	4025824	4027347	xylem NAC domain 1
893	SSTA	ss715621851-ss715621861	Glyma.15G051300	15	4032576	4034552	UDP-glucosyl transferase 85A2
894	SSTA	ss715621851-ss715621861	Glyma.15G051400	15	4035140	4043645	UDP-Glycosyltransferase superfamily protein
895	SSTA	ss715621851-ss715621861	Glyma.15G051500	15	4044021	4048207	beta-D-xylosidase 4
896	SSTA	ss715621851-ss715621861	Glyma.15G051600	15	4066976	4074017	BRI1-associated receptor kinase
897	SSTA	ss715621851-ss715621861	Glyma.15G051700	15	4075068	4080380	Transducin/WD40 repeat-like superfamily protein
898	SSTA	ss715621851-ss715621861	Glyma.15G051800	15	4083037	4086335	AGD2-like defense response protein 1
899	SSTA	ss715621851-ss715621861	Glyma.15G051900	15	4089702	4092390	Chloroplast-targeted copper chaperone protein
900	SSTA	ss715621851-ss715621861	Glyma.15G052000	15	4099684	4107040	sulfate transporter 1;3
901	SSTA	ss715621851-ss715621861	Glyma.15G052100	15	4114405	4115605	Unknown Protein
902	SSTA	ss715621851-ss715621861	Glyma.15G052200	15	4115777	4117976	Bifunctional inhibitor/lipid-transfer protein/seed storage 2S albumin superfamily protein
903	SSTA	ss715621851-ss715621861	Glyma.15G052300	15	4125248	4131346	Protein phosphatase 2C family protein
904	SSTA	ss715621851-ss715621861	Glyma.15G052400	15	4132856	4135122	light harvesting complex photosystem II subunit 6
905	SSTA	ss715621851-ss715621861	Glyma.15G052500	15	4135111	4139868	Thioesterase superfamily protein
906	SSTA	ss715621851-ss715621861	Glyma.15G052600	15	4143223	4145151	Peroxidase superfamily protein
907	SSTA	ss715621851-ss715621861	Glyma.15G052700	15	4147574	4149546	Peroxidase superfamily protein
908	SSTA	ss715621851-ss715621861	Glyma.15G052800	15	4156355	4158258	Peroxidase superfamily protein
909	SSTA	ss715621851-ss715621861	Glyma.15G052900	15	4160571	4162452	Leucine-rich repeat protein kinase family protein
910	SSTA	ss715621851-ss715621861	Glyma.15G053000	15	4162886	4168737	dentin sialophosphoprotein-related
911	SSTA	ss715621851-ss715621861	Glyma.15G053100	15	4173451	4179144	pumilio 7
912	SSTA	ss715621851-ss715621861	Glyma.15G053200	15	4189644	4190031	Heavy metal transport/detoxification superfamily protein
913	SSTA	ss715621851-ss715621861	Glyma.15G053300	15	4191208	4195746	CD2-binding protein-related
914	SSTA	ss715621851-ss715621861	Glyma.15G053400	15	4197752	4203825	K+ uptake permease 7
915	SSTA	ss715621851-ss715621861	Glyma.15G053500	15	4204776	4206970	P-type ATP-ase 1
916	SSTA	ss715621851-ss715621861	Glyma.15G053600	15	4209474	4220726	Calmodulin-binding transcription activator protein with CG-1 and Ankyrin domains
917	SSTA	ss715621851-ss715621861	Glyma.15G053700	15	4224743	4229800	Protein phosphatase 2C family protein
918	SSTA	ss715621851-ss715621861	Glyma.15G053800	15	4233402	4239799	translocon at the outer membrane of chloroplasts 64-V
919	SSTA	ss715621851-ss715621861	Glyma.15G053900	15	4241010	4243926	alpha/beta-Hydrolases superfamily protein
920	SSTA	ss715621851-ss715621861	Glyma.15G054000	15	4244811	4247783	metacaspase 1
921	SSTA	ss715621851-ss715621861	Glyma.15G054100	15	4250422	4256072	metacaspase 1
922	SSTA	ss715621851-ss715621861	Glyma.15G054200	15	4257393	4262267	methyl-CPG-binding domain 8
923	SSTA	ss715621851-ss715621861	Glyma.15G054300	15	4266638	4269703	UDP-glucosyl transferase 85A7
924	SSTA	ss715621851-ss715621861	Glyma.15G054400	15	4271939	4272781	UDP-glucosyl transferase 85A7
925	SSTA	ss715621851-ss715621861	Glyma.15G054500	15	4274887	4276923	UDP-glucosyl transferase 85A2
926	SSTA	ss715621851-ss715621861	Glyma.15G054600	15	4295527	4296772	EXORDIUM like 2
927	SSTA	ss715621851-ss715621861	Glyma.15G054700	15	4297127	4301404	3-deoxy-d-arabino-heptulosonate 7-phosphate synthase
928	SSTA	ss715621851-ss715621861	Glyma.15G054800	15	4302422	4307202	RNA-binding (RRM/RBD/RNP motifs) family protein
929	SSTA	ss715621851-ss715621861	Glyma.15G054900	15	4308458	4313071	DNA methyltransferase-2
930	SSTA	ss715621851-ss715621861	Glyma.15G055000	15	4314309	4325139	minichromosome maintenance 9
931	SSTA	ss715621851-ss715621861	Glyma.15G055100	15	4326815	4329488	centrin2
932	SSTA	ss715621851-ss715621861	Glyma.15G055200	15	4330953	4332402	F-box and associated interaction domains-containing protein
933	SSTA	ss715621851-ss715621861	Glyma.15G055300	15	4337616	4341183	Unknown Protein
934	SSTA	ss715621851-ss715621861	Glyma.15G055400	15	4338136	4338342	RPM1-interacting protein 4 (RIN4) family protein
935	SSTA	ss715624393	Glyma.16G151100	16	31157887	31164776	TatD related DNase
936	SSTA	ss715624393	Glyma.16G151200	16	31173115	31175417	syntaxin of plants 111
937	SSTA	ss715624393	Glyma.16G151300	16	31181365	31186281	Aquaporin-like superfamily protein
938	SSTA	ss715624393	Glyma.16G151400	16	31186966	31189736	apyrase 1
939	SSTA	ss715624393	Glyma.16G151500	16	31198908	31201131	NAC domain containing protein 47
940	SSTA	ss715624393	Glyma.16G151600	16	31208107	31208520	DUF538
941	SSTA	ss715624393	Glyma.16G151700	16	31214533	31219627	3'-5'-exoribonuclease family protein
942	SSTA	ss715624393	Glyma.16G151800	16	31225865	31230698	Dynein light chain type 1 family protein
943	SSTA	ss715624393	Glyma.16G151900	16	31232074	31238858	O-Glycosyl hydrolases family 17 protein
944	SSTA	ss715624393	Glyma.16G152000	16	31235374	31237966	Unknown Protein
945	SSTA	ss715624393	Glyma.16G152100	16	31264479	31266877	Arabidopsis NAC domain containing protein 87
946	SSTA	ss715624393	Glyma.16G152200	16	31289941	31293189	Homeodomain-like superfamily protein
947	SSTA	ss715624393	Glyma.16G152300	16	31298383	31301333	Pyruvate kinase family protein
948	SSTA	ss715624393	Glyma.16G152400	16	31301770	31303592	RING/U-box superfamily protein
949	SSTA	ss715624393	Glyma.16G152500	16	31305625	31319494	transcription regulator NOT2/NOT3/NOT5 family protein
950	SSTA	ss715624393	Glyma.16G152600	16	31324673	31328127	O-Glycosyl hydrolases family 17 protein
951	SSTA	ss715624393	Glyma.16G152700	16	31330128	31332137	GATA transcription factor 9
952	SSTA	ss715624393	Glyma.16G152800	16	31347028	31354847	Pentatricopeptide repeat (PPR) superfamily protein
953	SSTA	ss715624393	Glyma.16G152900	16	31358542	31362310	ARM repeat superfamily protein
954	SSTA	ss715624393	Glyma.16G153000	16	31363737	31366379	NDH-dependent cyclic electron flow 5
955	SSTA	ss715624393	Glyma.16G153100	16	31368331	31370455	Transducin family protein / WD-40 repeat family protein
956	SSTA	ss715624393	Glyma.16G153200	16	31375013	31381634	TCP-1/cpn60 chaperonin family protein
957	SSTA	ss715624393	Glyma.16G153300	16	31387861	31392064	UTP:galactose-1-phosphate uridylyltransferases;ribose-5-phosphate adenylyltransferases
958	SSTA	ss715624393	Glyma.16G153400	16	31393061	31398041	glutamate dehydrogenase 1
959	SSTA	ss715624393	Glyma.16G153500	16	31408142	31409499	Methyltransferase-related protein
960	SSTA	ss715624393	Glyma.16G153600	16	31420465	31421069	arabinogalactan protein 14
961	SSTA	ss715624393	Glyma.16G153700	16	31431020	31433072	unknown protein
962	SSTA	ss715624393	Glyma.16G153800	16	31441158	31444423	novel cap-binding protein
963	SSTA	ss715624393	Glyma.16G153900	16	31445530	31449234	copper/zinc superoxide dismutase 3
964	SSTA	ss715624393	Glyma.16G154000	16	31450077	31455500	tubulin beta-1 chain
965	SSTA	ss715624393	Glyma.16G154100	16	31458458	31459539	related to AP2 11
966	SSTA	ss715624393	Glyma.16G154200	16	31463230	31469750	syntaxin of plants 131
967	SSTA	ss715624393	Glyma.16G154300	16	31472047	31475600	shikimate kinase like 1
968	SSTA	ss715624393	Glyma.16G154400	16	31477476	31484052	GC-rich sequence DNA-binding factor-like protein with Tuftelin interacting domain
969	SSTA	ss715624393	Glyma.16G154500	16	31482579	31483619	Unknown Protein
970	SSTA	ss715624393	Glyma.16G154600	16	31484987	31489298	fucosyltransferase 13
971	SSTA	ss715624393	Glyma.16G154700	16	31491889	31496125	Tryptophan/tyrosine permease
972	SSTA	ss715624393	Glyma.16G154800	16	31501789	31505965	unknown protein
973	SSTA	ss715624393	Glyma.16G154900	16	31508874	31509401	Expressed protein
974	SSTA	ss715624393	Glyma.16G155000	16	31513389	31517035	plasma membrane intrinsic protein 2
975	SSTA	ss715624393	Glyma.16G155100	16	31522889	31524889	plasma membrane intrinsic protein 2
976	SSTA	ss715624393	Glyma.16G155200	16	31533926	31545061	Pleckstrin homology (PH) and lipid-binding START domains-containing protein
977	SSTA	ss715624785	Glyma.16G192800	16	35494129	35497008	disease resistance family protein / LRR family protein
978	SSTA	ss715624785	Glyma.16G192900	16	35501640	35504860	disease resistance family protein / LRR family protein
979	SSTA	ss715624785	Glyma.16G193000	16	35515610	35518426	disease resistance family protein / LRR family protein
980	SSTA	ss715624785	Glyma.16G193100	16	35524921	35527110	Leucine-rich repeat transmembrane protein kinase
981	SSTA	ss715624785	Glyma.16G193200	16	35545733	35547841	CAP160 protein
982	SSTA	ss715624785	Glyma.16G193300	16	35553948	35558403	disease resistance family protein / LRR family protein
983	SSTA	ss715624785	Glyma.16G193400	16	35563588	35563941	Bifunctional inhibitor/lipid-transfer protein/seed storage 2S albumin superfamily protein
984	SSTA	ss715624785	Glyma.16G193500	16	35566542	35569340	disease resistance family protein / LRR family protein
985	SSTA	ss715624785	Glyma.16G193600	16	35576270	35580207	disease resistance family protein / LRR family protein
986	SSTA	ss715624785	Glyma.16G193700	16	35598241	35601433	receptor like protein 12
987	SSTA	ss715624785	Glyma.16G193800	16	35606963	35609127	Bifunctional inhibitor/lipid-transfer protein/seed storage 2S albumin superfamily protein
988	SSTA	ss715624785	Glyma.16G193900	16	35617977	35621903	disease resistance family protein / LRR family protein
989	SSTA	ss715624785	Glyma.16G194000	16	35625666	35634395	single-stranded DNA endonuclease family protein
990	SSTA	ss715624785	Glyma.16G194100	16	35633570	35637343	membrane-associated progesterone binding protein 3
991	SSTA	ss715624785	Glyma.16G194200	16	35635095	35635924	Unknown Protein
992	SSTA	ss715624785	Glyma.16G194300	16	35643819	35644747	Unknown Protein
993	SSTA	ss715624785	Glyma.16G194400	16	35659212	35664619	methyl-CPG-binding domain protein 13
994	SSTA	ss715624785	Glyma.16G194500	16	35666818	35671212	Chromosome transmission fidelity protein 8
995	SSTA	ss715624785	Glyma.16G194600	16	35672589	35674021	RING/U-box superfamily protein
996	SSTA	ss715624785	Glyma.16G194700	16	35678933	35679871	2-oxoglutarate (2OG) and Fe(II)-dependent oxygenase superfamily protein
997	SSTA	ss715624785	Glyma.16G194800	16	35680181	35682344	pentatricopeptide (PPR) repeat-containing protein
998	SSTA	ss715624785	Glyma.16G194900	16	35682364	35682996	Unknown Protein
999	SSTA	ss715624785	Glyma.16G195000	16	35686742	35688277	Pentatricopeptide repeat (PPR) superfamily protein
1000	SSTA	ss715624785	Glyma.16G195100	16	35691490	35694050	ATP binding;nucleic acid binding;helicases
1001	SSTA	ss715624785	Glyma.16G195200	16	35697291	35697494	Unknown Protein
1002	SSTA	ss715624785	Glyma.16G195300	16	35701034	35705005	F-box/RNI-like superfamily protein
1003	SSTA	ss715624785	Glyma.16G195400	16	35706575	35712323	phosphoprotein phosphatase inhibitors
1004	SSTA	ss715624785	Glyma.16G195500	16	35715897	35718562	cytochrome P450, family 71, subfamily A, polypeptide 26
1005	SSTA	ss715624785	Glyma.16G195600	16	35719546	35722126	cytochrome P450, family 71, subfamily A, polypeptide 26
1006	SSTA	ss715624785	Glyma.16G195700	16	35728574	35730921	Tetratricopeptide repeat (TPR)-like superfamily protein
1007	SSTA	ss715624785	Glyma.16G195800	16	35731452	35734184	cytochrome P450, family 71, subfamily A, polypeptide 22
1008	SSTA	ss715624785	Glyma.16G195900	16	35737872	35741786	Tetratricopeptide repeat (TPR)-like superfamily protein
1009	SSTA	ss715624785	Glyma.16G196000	16	35747398	35749949	Unknown Protein
1010	SSTA	ss715624785	Glyma.16G196100	16	35749107	35749458	Unknown Protein
1011	SSTA	ss715624785	Glyma.16G196200	16	35760178	35761852	heat shock transcription factor B2A
1012	SSTA	ss715624785	Glyma.16G196300	16	35777815	35779317	PEBP (phosphatidylethanolamine-binding protein) family protein
1013	SSTA	ss715624785	Glyma.16G196400	16	35782198	35790495	XB3 ortholog 3 in Arabidopsis thaliana
1014	SSTA	ss715624785	Glyma.16G196500	16	35809156	35809371	Unknown Protein
1015	SSTA	ss715624785	Glyma.16G196600	16	35810008	35812049	Ubiquitin carboxyl-terminal hydrolase family protein
1016	SSTA	ss715624785	Glyma.16G196700	16	35813824	35820679	Homeobox-leucine zipper family protein / lipid-binding START domain-containing protein
1017	SSTA	ss715624785	Glyma.16G196800	16	35831912	35835153	RHOMBOID-like 2
1018	SSTA	ss715624785	Glyma.16G196900	16	35841279	35846894	IQ-domain 23
1019	SSTA	ss715624785	Glyma.16G197000	16	35850158	35850518	Unknown Protein
1020	SSTA	ss715624785	Glyma.16G197100	16	35851358	35852241	Bifunctional inhibitor/lipid-transfer protein/seed storage 2S albumin superfamily protein
1021	SSTA	ss715624785	Glyma.16G197200	16	35854742	35861472	S-adenosyl-L-methionine-dependent methyltransferases superfamily protein
1022	SSTA	ss715624785	Glyma.16G197300	16	35870607	35871520	Unknown Protein
1023	SSTA	ss715624785	Glyma.16G197400	16	35871829	35872635	Unknown Protein
1024	SSTA	ss715624785	Glyma.16G197500	16	35878980	35881551	2-oxoglutarate (2OG) and Fe(II)-dependent oxygenase superfamily protein
1025	SSTA	ss715624785	Glyma.16G197600	16	35882605	35884209	Pentatricopeptide repeat (PPR) superfamily protein
1026	SSTA	ss715624785	Glyma.16G197700	16	35884773	35887826	2-oxoglutarate (2OG) and Fe(II)-dependent oxygenase superfamily protein
1027	SSTA	ss715624785	Glyma.16G197800	16	35897985	35901946	phloem protein 2-A13
1028	SSTA	ss715624785	Glyma.16G197900	16	35904120	35909034	F-box family protein
1029	SSTA	ss715624785	Glyma.16G198000	16	35906363	35907571	Unknown Protein
1030	SSTA	ss715624785	Glyma.16G198100	16	35910313	35910522	Unknown Protein
1031	SSTA	ss715624785	Glyma.16G198200	16	35912251	35919151	SEUSS-like 2
1032	SSTA	ss715624785	Glyma.16G198300	16	35920962	35928190	SEUSS-like 2
1033	SSTA	ss715624785	Glyma.16G198400	16	35928215	35934135	DUF2930
1034	SSTA	ss715624785	Glyma.16G198500	16	35943480	35946032	BCL-2-associated athanogene 3
1035	SSTA	ss715624785	Glyma.16G198600	16	35958085	35960833	BCL-2-associated athanogene 3
1036	SSTA	ss715624785	Glyma.16G198700	16	35991715	35993403	MATE efflux family protein
1037	SSTA	ss715624785	Glyma.16G198800	16	36006373	36020152	response regulator 2
1038	SSTA	ss715624785	Glyma.16G198900	16	36030164	36034070	Disease resistance protein (TIR-NBS-LRR class) family
1039	SSTA	ss715627202	Glyma.17G218400	17	36900654	36906204	Major facilitator superfamily protein
1040	SSTA	ss715627202	Glyma.17G218500	17	36908440	36910940	Concanavalin A-like lectin protein kinase family protein
1041	SSTA	ss715627202	Glyma.17G218600	17	36975400	36982812	tubulin alpha-5
1042	SSTA	ss715627202	Glyma.17G218700	17	36986191	36991558	homology to ABI1
1043	SSTA	ss715627202	Glyma.17G218800	17	37027171	37033720	Cyclophilin-like peptidyl-prolyl cis-trans isomerase family protein
1044	SSTA	ss715627202	Glyma.17G218900	17	37041468	37047674	Protein kinase protein with adenine nucleotide alpha hydrolases-like domain
1045	SSTA	ss715627202	Glyma.17G219000	17	37048856	37050044	Unknown Protein
1046	SSTA	ss715627202	Glyma.17G219100	17	37058605	37060308	phospholipase D P1
1047	SSTA	ss715627202	Glyma.17G219200	17	37082064	37085069	Protein kinase superfamily protein
1048	SSTA	ss715627202	Glyma.17G219300	17	37088115	37094715	G-protein-coupled receptor 1
1049	SSTA	ss715627202	Glyma.17G219400	17	37096040	37096486	copper transporter 5
1050	SSTA	ss715627202	Glyma.17G219500	17	37109440	37111216	DUF1677
1051	SSTA	ss715627202	Glyma.17G219600	17	37124904	37130584	CTC-interacting domain 7
1052	SSTA	ss715627202	Glyma.17G219700	17	37144552	37145322	Integrase-type DNA-binding superfamily protein
1053	SSTA	ss715627202	Glyma.17G219800	17	37179987	37183333	B-block binding subunit of TFIIIC
1054	SSTA	ss715627202	Glyma.17G219900	17	37184707	37196016	Pentatricopeptide repeat (PPR) superfamily protein
1055	SSTA	ss715627202	Glyma.17G220000	17	37190427	37192189	heat shock protein 81-2
1056	SSTA	ss715627202	Glyma.17G220100	17	37197689	37204991	Pentatricopeptide repeat (PPR) superfamily protein
1057	SSTA	ss715627202	Glyma.17G220200	17	37235920	37242579	DUF1350
1058	SSTA	ss715627202	Glyma.17G220300	17	37245513	37249806	2-oxoglutarate (2OG) and Fe(II)-dependent oxygenase superfamily protein
1059	SSTA	ss715627202	Glyma.17G220400	17	37249320	37249541	Unknown Protein
1060	SSTA	ss715627202	Glyma.17G220500	17	37250614	37253671	RING/U-box superfamily protein
1061	SSTA	ss715627202	Glyma.17G220600	17	37261665	37264008	F-box family protein
1062	SSTA	ss715627202	Glyma.17G220700	17	37265519	37272826	ubiquitin-specific protease 19
1063	SSTA	ss715627202	Glyma.17G220800	17	37298809	37306818	histidine kinase 5
1064	SSTA	ss715632608	Glyma.18G073500	18	6971929	6982758	kinesin-like protein 1
1065	SSTA	ss715632608	Glyma.18G073600	18	6992311	6996296	Leucine-rich receptor-like protein kinase family protein
1066	SSTA	ss715632608	Glyma.18G073700	18	7012070	7018788	Got1/Sft2-like vescicle transport protein family
1067	SSTA	ss715632608	Glyma.18G073800	18	7012562	7013131	Unknown Protein
1068	SSTA	ss715632608	Glyma.18G073900	18	7018926	7021230	Unknown Protein
1069	SSTA	ss715632608	Glyma.18G074000	18	7022119	7026438	FKBP-like peptidyl-prolyl cis-trans isomerase family protein
1070	SSTA	ss715632608	Glyma.18G074100	18	7029009	7032141	HEAT SHOCK PROTEIN 81.4
1071	SSTA	ss715632608	Glyma.18G074200	18	7033195	7037977	calcineurin B-like 3
1072	SSTA	ss715632608	Glyma.18G074300	18	7044514	7051965	WW domain-containing protein
1073	SSTA	ss715632608	Glyma.18G074400	18	7056602	7060707	embryo defective 1303
1074	SSTA	ss715632608	Glyma.18G074500	18	7062257	7064096	serine-rich protein-related
1075	SSTA	ss715632608	Glyma.18G074600	18	7067323	7071282	RING/U-box superfamily protein
1076	SSTA	ss715632608	Glyma.18G074700	18	7079711	7082929	unknown protein
1077	SSTA	ss715632608	Glyma.18G074800	18	7088533	7092750	ABC-2 type transporter family protein
1078	SSTA	ss715632608	Glyma.18G074900	18	7097931	7102083	unknown protein
1079	SSTA	ss715632608	Glyma.18G075000	18	7106464	7112929	S-adenosyl-L-methionine-dependent methyltransferases superfamily protein
1080	SSTA	ss715632608	Glyma.18G075100	18	7125761	7126192	Duplicated homeodomain-like superfamily protein
1081	SSTA	ss715632608	Glyma.18G075200	18	7129137	7134168	Sec14p-like phosphatidylinositol transfer family protein
1082	SSTA	ss715632608	Glyma.18G075300	18	7144678	7150764	RNA polymerase I subunit 43
1083	SSTA	ss715632608	Glyma.18G075400	18	7153588	7156931	DUF106
1084	SSTA	ss715632608	Glyma.18G075500	18	7159568	7163740	Sucrase/ferredoxin-like family protein
1085	SSTA	ss715632608	Glyma.18G075600	18	7166159	7171186	Plant DUF827
1086	SSTA	ss715632608	Glyma.18G075700	18	7181027	7182060	Copper transport protein family
1087	SSTA	ss715632608	Glyma.18G075800	18	7192413	7193646	emp24/gp25L/p24 family/GOLD family protein
1088	SSTA	ss715632608	Glyma.18G075900	18	7195465	7198814	RPM1-interacting protein 4 (RIN4) family protein
1089	SSTA	ss715632608	Glyma.18G076000	18	7200755	7204726	nudix hydrolase homolog 20
1090	SSTA	ss715632608	Glyma.18G076100	18	7205724	7210669	Polynucleotidyl transferase, ribonuclease H-like superfamily protein
1091	SSTA	ss715632608	Glyma.18G076200	18	7212910	7215902	Concanavalin A-like lectin protein kinase family protein
1092	SSTA	ss715632608	Glyma.18G076300	18	7229159	7242024	sirtuin 1
1093	SSTA	ss715632608	Glyma.18G076400	18	7261759	7262027	ROTUNDIFOLIA like 2
1094	SSTA	ss715632608	Glyma.18G076500	18	7270366	7275460	nudix hydrolase homolog 2
1095	SSTA	ss715632608	Glyma.18G076600	18	7283307	7285852	FASCICLIN-like arabinogalactan 1
1096	SSTA	ss715632608	Glyma.18G076700	18	7294408	7295154	ubiquitin-specific protease 12
1097	SSTA	ss715632608	Glyma.18G076800	18	7295560	7296342	ubiquitin-specific protease 13
1098	SSTA	ss715632608	Glyma.18G076900	18	7297071	7301111	acyl-CoA synthetase 5
1099	SSTA	ss715632608	Glyma.18G077000	18	7308150	7308773	Unknown Protein
1100	SSTA	ss715632608	Glyma.18G077100	18	7323406	7325081	Unknown Protein
1101	SSTA	ss715632608	Glyma.18G077200	18	7326522	7328155	PIF1 helicase
1102	SSTA	ss715632608	Glyma.18G077300	18	7328967	7333717	RNA-binding (RRM/RBD/RNP motifs) family protein
1103	SSTA	ss715632608	Glyma.18G077400	18	7349239	7354135	RNA-binding (RRM/RBD/RNP motifs) family protein
1104	SSTA	ss715632608	Glyma.18G077500	18	7356219	7358470	nuclear factor Y, subunit B3
1105	SSTA	ss715637471-ss715637482	Glyma.20G102200	20	34500889	34502958	GRAM domain-containing protein / ABA-responsive protein-related
1106	SSTA	ss715637471-ss715637482	Glyma.20G102300	20	34523300	34524470	GRAM domain-containing protein / ABA-responsive protein-related
1107	SSTA	ss715637471-ss715637482	Glyma.20G102400	20	34529273	34531173	COP1-interacting protein 8
1108	SSTA	ss715637471-ss715637482	Glyma.20G102500	20	34538883	34540903	RNI-like superfamily protein
1109	SSTA	ss715637471-ss715637482	Glyma.20G102600	20	34553759	34556419	alpha/beta-Hydrolases superfamily protein
1110	SSTA	ss715637471-ss715637482	Glyma.20G102700	20	34557803	34559739	cofactor of nitrate reductase and xanthine dehydrogenase 3
1111	SSTA	ss715637471-ss715637482	Glyma.20G102800	20	34562192	34565125	Nucleotidylyl transferase superfamily protein
1112	SSTA	ss715637471-ss715637482	Glyma.20G102900	20	34579855	34593297	myosin 1
1113	SSTA	ss715637471-ss715637482	Glyma.20G103000	20	34595374	34595802	Unknown Protein
1114	SSTA	ss715637471-ss715637482	Glyma.20G103100	20	34596247	34601259	pyrimidine d
1115	SSTA	ss715637471-ss715637482	Glyma.20G103200	20	34605252	34609867	anthranilate synthase 2
1116	SSTA	ss715637471-ss715637482	Glyma.20G103300	20	34611068	34613426	prefoldin 5
1117	SSTA	ss715637471-ss715637482	Glyma.20G103400	20	34617424	34619196	TCP family transcription factor
1118	SSTA	ss715637471-ss715637482	Glyma.20G103500	20	34630769	34632042	Unknown Protein
1119	SSTA	ss715637471-ss715637482	Glyma.20G103600	20	34635685	34636903	Unknown Protein
1120	SSTA	ss715637471-ss715637482	Glyma.20G103700	20	34638080	34640714	RING/U-box superfamily protein
1121	SSTA	ss715637471-ss715637482	Glyma.20G103800	20	34643077	34647277	Tetratricopeptide repeat (TPR)-like superfamily protein
1122	SSTA	ss715637471-ss715637482	Glyma.20G103900	20	34648825	34651171	Major facilitator superfamily protein
1123	SSTA	ss715637471-ss715637482	Glyma.20G104000	20	34652199	34663249	thioredoxin X
1124	SSTA	ss715637471-ss715637482	Glyma.20G104100	20	34653159	34656381	Unknown Protein
1125	SSTA	ss715637471-ss715637482	Glyma.20G104200	20	34664336	34668468	Tetratricopeptide repeat (TPR)-like superfamily protein
1126	SSTA	ss715637471-ss715637482	Glyma.20G104300	20	34669722	34676841	RING/U-box superfamily protein
1127	SSTA	ss715637471-ss715637482	Glyma.20G104400	20	34670915	34671559	Drought-responsive family protein
1128	SSTA	ss715637471-ss715637482	Glyma.20G104500	20	34678294	34681733	Pentatricopeptide repeat (PPR) superfamily protein
1129	SSTA	ss715637471-ss715637482	Glyma.20G104600	20	34682410	34684475	nodulin MtN21 /EamA-like transporter family protein
1130	SSTA	ss715637471-ss715637482	Glyma.20G104700	20	34687457	34690497	CAX interacting protein 4
1131	SSTA	ss715637471-ss715637482	Glyma.20G104800	20	34703450	34703950	Unknown Protein
1132	SSTA	ss715637471-ss715637482	Glyma.20G104900	20	34706863	34713989	Transcription factor jumonji (jmjC) domain-containing protein
1133	SSTA	ss715637471-ss715637482	Glyma.20G105000	20	34726756	34729686	F-box/RNI-like superfamily protein
1134	SSTA	ss715637471-ss715637482	Glyma.20G105100	20	34737596	34737811	Unknown Protein
1135	SSTA	ss715637471-ss715637482	Glyma.20G105200	20	34740959	34741793	Unknown Protein
1136	SSTA	ss715637471-ss715637482	Glyma.20G105300	20	34757381	34771672	ACT-like protein tyrosine kinase family protein
1137	SSTA	ss715637471-ss715637482	Glyma.20G105400	20	34796301	34808587	mechanosensitive channel of small conductance-like 6
1138	SSTA	ss715637471-ss715637482	Glyma.20G105500	20	34813357	34815998	FAD/NAD(P)-binding oxidoreductase family protein
1139	SSTA	ss715637471-ss715637482	Glyma.20G105600	20	34818550	34820435	pentatricopeptide (PPR) repeat-containing protein
1140	SSTA	ss715637471-ss715637482	Glyma.20G105700	20	34821234	34825552	Transducin/WD40 repeat-like superfamily protein
1141	SSTA	ss715637471-ss715637482	Glyma.20G105800	20	34829530	34831647	Zim17-type zinc finger protein
1142	SSTA	ss715637471-ss715637482	Glyma.20G105900	20	34832271	34839955	Major facilitator superfamily protein
1143	SSTA	ss715637471-ss715637482	Glyma.20G106000	20	34846931	34847146	Unknown Protein
1144	SSTA	ss715637471-ss715637482	Glyma.20G106100	20	34857339	34857927	Unknown Protein
1145	SSTA	ss715637471-ss715637482	Glyma.20G106200	20	34862155	34865242	Amino acid permease family protein
1146	SSTA	ss715637471-ss715637482	Glyma.20G106300	20	34868954	34885305	transportin 1
1147	SSTA	ss715637471-ss715637482	Glyma.20G106400	20	34888699	34893605	DNAJ heat shock N-terminal domain-containing protein
1148	SSTA	ss715637471-ss715637482	Glyma.20G106500	20	34908876	34916033	ATPase, V1 complex, subunit B protein
1149	SSTA	ss715637471-ss715637482	Glyma.20G106600	20	34919590	34922940	DUF3353
1150	SSTA	ss715637471-ss715637482	Glyma.20G106700	20	34925674	34930980	DUF630
1151	SSTA	ss715637471-ss715637482	Glyma.20G106800	20	34935548	34940516	Protein phosphatase 2C family protein
1152	SSTA	ss715637471-ss715637482	Glyma.20G106900	20	34962043	34967985	translation initiation factor 3 (IF-3) family protein
1153	SSTA	ss715637471-ss715637482	Glyma.20G107000	20	34968161	34968457	Unknown Protein
1154	SSTA	ss715637471-ss715637482	Glyma.20G107100	20	34971182	34980644	Splicing factor, CC1-like
1155	SSTA	ss715637471-ss715637482	Glyma.20G107200	20	34984922	34988496	FAD/NAD(P)-binding oxidoreductase family protein
1156	SSTA	ss715637471-ss715637482	Glyma.20G107300	20	34991156	34999277	ubiquitin-conjugating enzyme 23
1157	SSTA	ss715637615	Glyma.20G112400	20	35458398	35459304	ovate family protein 13
1158	SSTA	ss715637615	Glyma.20G112500	20	35467675	35468129	Unknown Protein
1159	SSTA	ss715637615	Glyma.20G112600	20	35468911	35474203	Pectin lyase-like superfamily protein
1160	SSTA	ss715637615	Glyma.20G112700	20	35478724	35481236	Protein phosphatase 2A regulatory B subunit family protein
1161	SSTA	ss715637615	Glyma.20G112800	20	35482559	35490669	kow domain-containing transcription factor 1
1162	SSTA	ss715637615	Glyma.20G112900	20	35498179	35500565	Major facilitator superfamily protein
1163	SSTA	ss715637615	Glyma.20G113000	20	35504649	35506880	Major facilitator superfamily protein
1164	SSTA	ss715637615	Glyma.20G113100	20	35508342	35512020	Major facilitator superfamily protein
1165	SSTA	ss715637615	Glyma.20G113200	20	35520303	35525805	RNA-binding (RRM/RBD/RNP motifs) family protein with retrovirus zinc finger-like domain
1166	SSTA	ss715637615	Glyma.20G113300	20	35529858	35534127	P-loop containing nucleoside triphosphate hydrolases superfamily protein
1167	SSTA	ss715637615	Glyma.20G113400	20	35536332	35540802	DUF2358
1168	SSTA	ss715637615	Glyma.20G113500	20	35548501	35552997	Plasma-membrane choline transporter family protein
1169	SSTA	ss715637615	Glyma.20G113600	20	35557820	35562522	bZIP transcription factor family protein
1170	SSTA	ss715637615	Glyma.20G113700	20	35561605	35563401	Unknown Protein
1171	SSTA	ss715637615	Glyma.20G113800	20	35570275	35571787	carboxyesterase 17
1172	SSTA	ss715637615	Glyma.20G113900	20	35576954	35577879	Putative harbinger transposase-derived nuclease
1173	SSTA	ss715637615	Glyma.20G114000	20	35578719	35584659	protein phosphatase 2A subunit A2
1174	SSTA	ss715637615	Glyma.20G114100	20	35586177	35589284	Aluminium activated malate transporter family protein
1175	SSTA	ss715637615	Glyma.20G114200	20	35592130	35594408	cinnamate-4-hydroxylase
1176	SSTA	ss715637615	Glyma.20G114300	20	35602598	35610724	Protein kinase superfamily protein
1177	SSTA	ss715637615	Glyma.20G114400	20	35614355	35616709	unknown protein
1178	SSTA	ss715637615	Glyma.20G114500	20	35620384	35627098	2-oxoacid dehydrogenases acyltransferase family protein
1179	SSTA	ss715637615	Glyma.20G114600	20	35627677	35630691	Glycolipid transfer protein (GLTP) family protein
1180	SSTA	ss715637615	Glyma.20G114700	20	35631625	35635738	Rad23 UV excision repair protein family
1181	SSTA	ss715637615	Glyma.20G114800	20	35644114	35645922	unknown protein
1182	SSTA	ss715637615	Glyma.20G114900	20	35664672	35665579	Unknown Protein
1183	SSTA	ss715637615	Glyma.20G115000	20	35682452	35684644	Pentatricopeptide repeat (PPR-like) superfamily protein
1184	SSTA	ss715637615	Glyma.20G115100	20	35684989	35691466	kow domain-containing transcription factor 1
1185	SSTA	ss715637615	Glyma.20G115200	20	35700717	35701983	conserved peptide upstream open reading frame 53
1186	SSTA	ss715637615	Glyma.20G115300	20	35702054	35703584	Integrase-type DNA-binding superfamily protein
1187	SSTA	ss715637615	Glyma.20G115400	20	35709766	35711435	Unknown Protein
1188	SSTA	ss715637615	Glyma.20G115500	20	35732477	35735054	3-ketoacyl-CoA synthase 6
1189	SSTA	ss715637615	Glyma.20G115600	20	35746760	35748974	B-box type zinc finger protein with CCT domain
1190	SSTA	ss715637615	Glyma.20G115700	20	35749228	35750702	LOB domain-containing protein 42
1191	SSTA	ss715637615	Glyma.20G115800	20	35756760	35757955	CLAVATA3/ESR-RELATED 27
1192	SSTA	ss715637615	Glyma.20G115900	20	35771953	35773591	unknown protein
1193	SSTA	ss715637615	Glyma.20G116000	20	35808971	35811285	unknown protein
1194	SSTA	ss715637615	Glyma.20G116100	20	35813475	35816910	ribosomal protein L15
1195	SSTA	ss715637615	Glyma.20G116200	20	35827672	35830107	C2H2 and C2HC zinc fingers superfamily protein
1196	SSTA	ss715637615	Glyma.20G116300	20	35850954	35855780	Regulator of Vps4 activity in the MVB pathway protein
1197	SSTA	ss715637816-ss715637820	Glyma.20G127900	20	36965860	36966634	Unknown Protein
1198	SSTA	ss715637816-ss715637820	Glyma.20G128000	20	36969398	36969625	Unknown Protein
1199	SSTA	ss715637816-ss715637820	Glyma.20G128100	20	36973656	36975687	UDP-Glycosyltransferase superfamily protein
1200	SSTA	ss715637816-ss715637820	Glyma.20G128200	20	36987719	36987998	Unknown Protein
1201	SSTA	ss715637816-ss715637820	Glyma.20G128300	20	36998807	36999073	unknown protein
1202	SSTA	ss715637816-ss715637820	Glyma.20G128400	20	37000541	37000756	Unknown Protein
1203	SSTA	ss715637816-ss715637820	Glyma.20G128500	20	37006447	37007087	Unknown Protein
1204	SSTA	ss715637816-ss715637820	Glyma.20G128600	20	37015598	37017590	GroES-like zinc-binding alcohol dehydrogenase family protein
1205	SSTA	ss715637816-ss715637820	Glyma.20G128700	20	37019740	37024675	UNC-50 family protein
1206	SSTA	ss715637816-ss715637820	Glyma.20G128800	20	37027552	37029901	unknown protein
1207	SSTA	ss715637816-ss715637820	Glyma.20G128900	20	37033657	37036248	Reticulon family protein
1208	SSTA	ss715637816-ss715637820	Glyma.20G129000	20	37038318	37040153	SPX domain gene 2
1209	SSTA	ss715637816-ss715637820	Glyma.20G129100	20	37041951	37044659	translocon at inner membrane of chloroplasts 21
1210	SSTA	ss715637816-ss715637820	Glyma.20G129200	20	37049072	37052666	Leucine-rich repeat protein kinase family protein
1211	SSTA	ss715637816-ss715637820	Glyma.20G129300	20	37056716	37059915	Domain of unknown function (DUF303) _x0001_
1212	SSTA	ss715637816-ss715637820	Glyma.20G129400	20	37061238	37064473	D-3-phosphoglycerate dehydrogenase
1213	SSTA	ss715637816-ss715637820	Glyma.20G129500	20	37068061	37080273	sodium:hydrogen antiporter 1
1214	SSTA	ss715637816-ss715637820	Glyma.20G129600	20	37075297	37078272	stress enhanced protein 1
1215	SSTA	ss715637816-ss715637820	Glyma.20G129700	20	37084005	37088880	S-methyl-5-thioribose kinase
1216	SSTA	ss715637816-ss715637820	Glyma.20G129800	20	37087109	37088060	Unknown Protein
1217	SSTA	ss715637816-ss715637820	Glyma.20G129900	20	37091399	37092697	Plant basic secretory protein (BSP) family protein
1218	SSTA	ss715637816-ss715637820	Glyma.20G130000	20	37095050	37095962	Plant basic secretory protein (BSP) family protein
1219	SSTA	ss715637816-ss715637820	Glyma.20G130100	20	37101832	37102023	Unknown Protein
1220	SSTA	ss715637816-ss715637820	Glyma.20G130200	20	37106093	37108629	basic helix-loop-helix (bHLH) DNA-binding superfamily protein
1221	SSTA	ss715637816-ss715637820	Glyma.20G130300	20	37112131	37113717	unknown protein
1222	SSTA	ss715637816-ss715637820	Glyma.20G130400	20	37120058	37135456	1,2-alpha-L-fucosidases
1223	SSTA	ss715637816-ss715637820	Glyma.20G130500	20	37136643	37139647	unknown protein
1224	SSTA	ss715637816-ss715637820	Glyma.20G130600	20	37142286	37144278	zinc finger protein 4
1225	SSTA	ss715637816-ss715637820	Glyma.20G130700	20	37144281	37149672	TIP41-like family protein
1226	SSTA	ss715637816-ss715637820	Glyma.20G130800	20	37151521	37159501	Homeodomain-like protein with RING/FYVE/PHD-type zinc finger domain
1227	SSTA	ss715637816-ss715637820	Glyma.20G130900	20	37163712	37167712	unknown protein
1228	SSTA	ss715637816-ss715637820	Glyma.20G131000	20	37170021	37171628	thioredoxin domain-containing protein 9 homolog
1229	SSTA	ss715637816-ss715637820	Glyma.20G131100	20	37178766	37179518	Gibberellin-regulated family protein
1230	SSTA	ss715637816-ss715637820	Glyma.20G131200	20	37182084	37189683	transducin family protein / WD-40 repeat family protein
1231	SSTA	ss715637816-ss715637820	Glyma.20G131300	20	37199307	37202347	DUF620
1232	SSTA	ss715637816-ss715637820	Glyma.20G131400	20	37208480	37211730	Pentatricopeptide repeat (PPR) superfamily protein
1233	SSTA	ss715637816-ss715637820	Glyma.20G131500	20	37212906	37215895	Protein phosphatase 2C family protein
1234	SSTA	ss715637816-ss715637820	Glyma.20G131600	20	37223140	37225976	RING/U-box superfamily protein
1235	SSTA	ss715637816-ss715637820	Glyma.20G131700	20	37235420	37236640	unknown protein
1236	SSTA	ss715637816-ss715637820	Glyma.20G131800	20	37238446	37238850	Unknown Protein
1237	SSTA	ss715637816-ss715637820	Glyma.20G131900	20	37242608	37243575	Unknown Protein
1238	SSTA	ss715637816-ss715637820	Glyma.20G132000	20	37245101	37248599	2-oxoglutarate (2OG) and Fe(II)-dependent oxygenase superfamily protein
1239	SSTA	ss715637816-ss715637820	Glyma.20G132100	20	37250648	37255612	FRS (FAR1 Related Sequences) transcription factor family
1240	SSTA	ss715637816-ss715637820	Glyma.20G132200	20	37257212	37261238	unknown protein
1241	SSTA	ss715637816-ss715637820	Glyma.20G132300	20	37263193	37263944	Uncharacterised protein family SERF
1242	SSTA	ss715637816-ss715637820	Glyma.20G132400	20	37266529	37269324	Leucine-rich repeat (LRR) family protein
1243	SSTA	ss715637816-ss715637820	Glyma.20G132500	20	37270462	37274826	Peroxisomal membrane 22 kDa (Mpv17/PMP22) family protein
1244	SSTA	ss715637816-ss715637820	Glyma.20G132600	20	37276071	37278232	unknown protein
1245	SSTA	ss715637816-ss715637820	Glyma.20G132700	20	37288164	37293653	Family of unknown function (DUF566) _x0001_
1246	SSTA	ss715637816-ss715637820	Glyma.20G132800	20	37294289	37298121	Transducin/WD40 repeat-like superfamily protein
1247	SSTA	ss715637816-ss715637820	Glyma.20G132900	20	37301658	37307894	Pentatricopeptide repeat (PPR) superfamily protein
1248	SSTA	ss715637816-ss715637820	Glyma.20G133000	20	37306103	37307816	LOB domain-containing protein 37
1249	SSTA	ss715637816-ss715637820	Glyma.20G133100	20	37310238	37316817	Phototropic-responsive NPH3 family protein
1250	SSTA	ss715637816-ss715637820	Glyma.20G133200	20	37333483	37335062	salt tolerance zinc finger
1251	SSTA	ss715637816-ss715637820	Glyma.20G133300	20	37343590	37347811	CLP protease proteolytic subunit 1
1252	SSTA	ss715637816-ss715637820	Glyma.20G133400	20	37347925	37350986	Transducin/WD40 repeat-like superfamily protein
1253	SSTA	ss715637816-ss715637820	Glyma.20G133500	20	37352389	37356890	RING/U-box superfamily protein
1254	SSTA	ss715637816-ss715637820	Glyma.20G133600	20	37367276	37369384	ROOT HAIR DEFECTIVE 6-LIKE 2
1255	SSTA	ss715637816-ss715637820	Glyma.20G133700	20	37371699	37373622	basic helix-loop-helix (bHLH) DNA-binding superfamily protein

## Sheet: Table S3
Table S3 List of candidate genes integration of data from GWAS and RNA-Seq							log2FoldChange after 24 & 48 hours post-inoculation (hpi)
Isolates	Soybean gene id	Chromosome	Start	End	Putative function	Associtate marker	Bedford_24	Bedford_48	Council_24	Council_48	Henderson_24	Henderson_48	Pembina_24	Pembina_48
LIM01	Glyma.03G019500	3	2000006	2006209	glutaredoxin-related	ss715584729	NA	NA	NA	NA	NA	2.193	NA	NA	NA indicates no significant difference in gene expression after inoculation
LIM01	Glyma.03G197900	3	40721164	40723468	NAC domain containing protein 90	ss715586174	NA	NA	NA	NA	NA	2.57425	NA	NA
LIM01	Glyma.03G199200	3	40816015	40816757	Unknown Protein	ss715586174	NA	NA	NA	NA	2.94196	NA	NA	NA
LIM01	Glyma.05G022600	5	1980136	1985661	UDP-glucose 6-dehydrogenase family protein	ss715590348	NA	NA	NA	NA	NA	2.64663	NA	NA
LIM01	Glyma.05G023500	5	2045417	2048973	Plant calmodulin-binding protein-related	ss715590348	NA	NA	NA	NA	NA	NA	2.36852	NA
LIM01	Glyma.05G024000	5	2085852	2090902	Leucine-rich repeat protein kinase family protein	ss715590348	NA	NA	NA	NA	NA	3.55695	NA	NA
LIM01	Glyma.06G272800	6	46354602	46356277	senescence-associated gene 12	ss715594534	NA	NA	NA	NA	NA	5.87043	NA	NA
LIM01	Glyma.11G145200	11	11158223	11163437	glycosyltransferase family protein 2	ss715609438	NA	NA	NA	NA	NA	2.86553	NA	NA
LIM01	Glyma.15G254100	15	48310048	48312110	Ribosomal protein L1p/L10e family	ss715622335	NA	NA	NA	NA	NA	2.68125	NA	NA
LIM01	Glyma.15G256200	15	48540267	48541595	unknown protein	ss715622335	NA	NA	NA	NA	NA	NA	2.45055	NA
LIM01	Glyma.15G256300	15	48546007	48547401	unknown protein	ss715622335	NA	NA	NA	NA	NA	NA	2.10474	NA
LIM01	Glyma.16G203400	16	36449021	36451535	HIT-type Zinc finger family protein	ss715624869	NA	NA	NA	NA	NA	2.88346	NA	NA
LIM01	Glyma.16G204600	16	36552157	36556546	Enolase	ss715624869	NA	NA	NA	NA	NA	4.29662	NA	NA
LIM01	Glyma.16G205500	16	36627840	36631950	Arabidopsis thaliana DUF794)	ss715624869	NA	NA	NA	NA	NA	NA	NA	2.0254
LIM01	Glyma.03G021400	3	2202325	2234931	WD-40 repeat family protein / beige-related	ss715584729	NA	3.74372	NA	NA	NA	NA	NA	NA
LIM01	Glyma.12G044700	12	3247145	3249958	polyol/monosaccharide transporter 5	ss715612322	NA	NA	NA	2.37012	NA	NA	NA	NA
LIM01	Glyma.12G046800	12	3402230	3403241	unknown protein	ss715612322	NA	NA	NA	2.14943	NA	NA	NA	NA
LIM01	Glyma.12G047600	12	3446040	3446807	Unknown Protein	ss715612322	NA	NA	NA	2.10933	NA	NA	NA	NA
LIM01	Glyma.15G253400	15	48201791	48205539	blue-copper-binding protein	ss715622335	5.81138	4.22227	NA	NA	NA	NA	NA	NA
LIM01	Glyma.15G254000	15	48295488	48300322	NAC domain containing protein 1	ss715622335	2.05404	2.66554	NA	NA	NA	NA	NA	NA
LIM01	Glyma.03G019900	3	2050178	2051816	D-isomer specific 2-hydroxyacid dehydrogenase family protein	ss715584729	NA	NA	3.37291	2.48127	2.70939	2.88173	3.01188	2.15747
LIM01	Glyma.03G020400	3	2078755	2084370	cytochrome P450, family 704, subfamily A, polypeptide 2	ss715584729	3.03826	2.19511	2.81005	4.59489	2.05838	NA	NA	NA
LIM01	Glyma.03G021200	3	2170567	2172891	cytochrome P450, family 76, subfamily C, polypeptide 4	ss715584729	3.50411	3.17139	2.26445	4.63686	2.96644	5.93827	3.84351	3.99962
LIM01	Glyma.03G021600	3	2240686	2246512	cytochrome P450, family 704, subfamily A, polypeptide 2	ss715584729	2.85824	NA	NA	2.69081	2.14815	NA	NA	NA
LIM01	Glyma.03G022000	3	2296902	2299177	Pentatricopeptide repeat (PPR) superfamily protein	ss715584729	4.29318	NA	4.60439	4.16573	2.88917	2.84982	NA	NA
LIM01	Glyma.03G197200	3	40664580	40665418	SAUR-like auxin-responsive protein family	ss715586174	NA	NA	NA	3.14816	NA	2.80756	NA	NA
LIM01	Glyma.03G201100	3	40972049	40972976	Late embryogenesis abundant (LEA) hydroxyproline-rich glycoprotein family	ss715586174	2.04567	NA	NA	NA	NA	2.15821	NA	NA
LIM01	Glyma.03G201600	3	40993013	40994536	NDR1/HIN1-like 1	ss715586174	NA	2.09233	NA	NA	NA	NA	2.98609	NA
LIM01	Glyma.05G021900	5	1917507	1920054	Cytochrome P450 superfamily protein	ss715590348	2.73823	NA	NA	NA	2.62399	2.04584	NA	NA
LIM01	Glyma.05G022100	5	1929176	1933096	Cytochrome P450 superfamily protein	ss715590348	8.63599	7.55953	7.42226	6.18774	4.10933	2.34963	7.16152	5.9985
LIM01	Glyma.05G023100	5	2020400	2023401	soluble N-ethylmaleimide-sensitive factor adaptor protein 33	ss715590348	2.00285	NA	NA	NA	NA	2.17296	NA	NA
LIM01	Glyma.06G271600	6	46147876	46153766	high-affinity K+ transporter 1	ss715594534	NA	NA	NA	2.57961	NA	NA	NA	2.36869
LIM01	Glyma.06G272900	6	46369984	46370970	Cysteine proteinases superfamily protein	ss715594534	2.58128	2.50686	3.49467	4.58235	NA	4.09113	2.71321	2.64024
LIM01	Glyma.06G273600	6	46449321	46451017	senescence-associated gene 12	ss715594534	2.88875	2.68829	3.69613	4.68374	NA	3.79841	3.14887	3.02882
LIM01	Glyma.11G144500	11	11040836	11042646	Chloroplast-targeted copper chaperone protein	ss715609438	NA	NA	NA	2.28817	NA	NA	2.37514	NA
LIM01	Glyma.12G044600	12	3238665	3241765	unknown seed protein like 1	ss715612322	NA	NA	2.77855	3.87855	2.08882	NA	2.28602	3.24767
LIM01	Glyma.12G045300	12	3289163	3291323	Quinone reductase family protein	ss715612322	3.26037	2.34106	2.88929	3.80624	NA	3.9986	3.19141	3.26522
LIM01	Glyma.12G047900	12	3473688	3479089	extra-large G-protein 1	ss715612322	3.09367	NA	2.03892	3.01685	2.79378	2.69058	2.21418	NA
LIM01	Glyma.12G048000	12	3480508	3481344	unknown protein	ss715612322	5.93556	3.96891	3.01534	3.46696	4.65512	2.12953	4.04413	3.25838
LIM01	Glyma.12G049100	12	3528884	3530440	homolog of carrot EP3-3 chitinase	ss715612322	3.15538	2.29126	3.61857	3.69673	NA	NA	2.61708	2.01881
LIM01	Glyma.12G049300	12	3538428	3539170	unknown protein	ss715612322	2.05485	NA	NA	2.10091	NA	3.94313	NA	NA
LIM01	Glyma.12G049700	12	3564430	3573107	P-loop containing nucleoside triphosphate hydrolases superfamily protein	ss715612322	NA	NA	NA	2.29292	NA	3.78986	2.64337	2.48944
LIM01	Glyma.15G253500	15	48215975	48220366	Protein kinase superfamily protein	ss715622335	3.4469	2.01791	NA	NA	NA	NA	3.19963	3.53402
LIM01	Glyma.15G254800	15	48396968	48399125	Pentatricopeptide repeat (PPR) superfamily protein	ss715622335	3.5542	2.73386	2.77525	2.36987	2.6441	2.60314	2.66337	NA
LIM01	Glyma.15G255800	15	48508359	48513281	Lojap-related protein	ss715622335	2.71024	NA	NA	NA	2.43605	NA	2.05302	NA
LIM01	Glyma.16G204800	16	36583127	36586048	Tetratricopeptide repeat (TPR)-like superfamily protein	ss715624869	2.03151	2.20971	NA	NA	NA	NA	2.37481	2.33641
LIM01	Glyma.16G206000	16	36656248	36658633	Pentatricopeptide repeat (PPR) superfamily protein	ss715624869	2.45916	NA	2.51977	2.40147	2.40914	2.66076	2.95924	2.79742
LIM01	Glyma.05G020400	5	1821664	1825334	ABI five binding protein 3	ss715590348	-3.31922	NA	NA	NA	NA	NA	NA	2.24756
LIM01	Glyma.05G021100	5	1871904	1878678	respiratory burst oxidase protein F	ss715590348	NA	-2.12915	NA	NA	NA	NA	2.01913	NA
LIM01	Glyma.16G203100	16	36416105	36417800	2 iron, 2 sulfur cluster binding	ss715624869	-3.0525	NA	-3.04295	NA	NA	2.0895	NA	NA
LIM01	Glyma.03G021300	3	2196188	2197852	Family of unknown function (DUF716) _x0001_	ss715584729	NA	NA	NA	NA	NA	-2.50845	NA	-2.14637
LIM01	Glyma.03G197800	3	40709426	40711214	DUF584	ss715586174	NA	NA	NA	NA	NA	NA	-2.52722	NA
LIM01	Glyma.12G048400	12	3497445	3499204	Family of unknown function (DUF716) _x0001_	ss715612322	NA	NA	NA	NA	NA	NA	-2.70221	NA
LIM01	Glyma.16G206400	16	36670972	36674446	plastid movement impaired1	ss715624869	NA	NA	NA	NA	-2.64767	NA	NA	NA
LIM01	Glyma.03G019700	3	2010835	2018418	galacturonosyltransferase 1	ss715584729	-2.68353	NA	NA	NA	NA	NA	NA	NA
LIM01	Glyma.03G021700	3	2248429	2251737	ataurora3	ss715584729	NA	NA	NA	-2.57805	NA	NA	NA	NA
LIM01	Glyma.03G201200	3	40977183	40977806	Late embryogenesis abundant (LEA) hydroxyproline-rich glycoprotein family	ss715586174	NA	NA	NA	-2.74645	NA	NA	NA	NA
LIM01	Glyma.03G201300	3	40980745	40990121	Late embryogenesis abundant (LEA) hydroxyproline-rich glycoprotein family	ss715586174	NA	NA	-2.12273	NA	NA	NA	NA	NA
LIM01	Glyma.03G201800	3	41008486	41009267	damaged DNA binding;DNA-directed DNA polymerases	ss715586174	NA	NA	NA	-5.43239	NA	NA	NA	NA
LIM01	Glyma.06G272200	6	46282101	46287146	fatty alcohol oxidase 3	ss715594534	NA	NA	-3.79805	-2.45316	NA	NA	NA	NA
LIM01	Glyma.11G145400	11	11173794	11178803	GATA transcription factor 11	ss715609438	NA	NA	NA	-2.1253	NA	NA	NA	NA
LIM01	Glyma.16G203300	16	36437330	36445131	ERECTA-like 1	ss715624869	NA	NA	NA	-2.00309	NA	NA	NA	NA
LIM01	Glyma.03G019000	3	1895988	1898974	subtilase family protein	ss715584729	-3.08276	NA	NA	NA	NA	NA	-2.10785	NA
LIM01	Glyma.03G197300	3	40669086	40675486	P-loop containing nucleoside triphosphate hydrolases superfamily protein	ss715586174	-2.84963	NA	NA	-3.80288	-2.14497	-3.15362	-2.81478	-2.43171
LIM01	Glyma.03G198600	3	40779817	40780824	F-box family protein	ss715586174	-2.05128	NA	NA	NA	-2.43268	-2.19006	NA	NA
LIM01	Glyma.03G199800	3	40872786	40874231	unknown protein	ss715586174	NA	-2.01371	NA	NA	NA	-2.74621	NA	-2.32636
LIM01	Glyma.03G200100	3	40897609	40898945	ovate family protein 13	ss715586174	-3.04283	NA	NA	NA	NA	-3.69296	-2.96117	-2.22129
LIM01	Glyma.05G020600	5	1836095	1841454	RPA70-kDa subunit B	ss715590348	-3.11988	NA	NA	-2.89221	NA	NA	NA	-2.27805
LIM01	Glyma.05G023700	5	2057228	2060045	Flavin-binding monooxygenase family protein	ss715590348	-4.94076	NA	NA	NA	NA	-2.38375	NA	NA
LIM01	Glyma.05G023800	5	2066114	2068799	Flavin-binding monooxygenase family protein	ss715590348	-3.34802	NA	NA	NA	NA	-2.48956	-2.32817	NA
LIM01	Glyma.05G023900	5	2079928	2080918	CONTAINS InterPro DOMAIN/s: NTP Pyrophosphohydrolase MazG-related, RS21-C6	ss715590348	-2.69089	NA	NA	-2.49085	-3.79161	-6.48001	-3.25784	-2.51757
LIM01	Glyma.06G271400	6	46134359	46138237	Unknown Protein	ss715594534	NA	NA	NA	-2.12995	NA	-2.44207	NA	NA
LIM01	Glyma.11G143100	11	10924084	10925772	tonoplast intrinsic protein 1;3	ss715609438	-2.64102	-2.32421	NA	NA	-2.20128	NA	NA	NA
LIM01	Glyma.11G144600	11	11057446	11059997	exocyst subunit exo70 family protein H7	ss715609438	NA	NA	-2.65914	NA	NA	NA	-2.74097	NA
LIM01	Glyma.11G144800	11	11096950	11105343	Protein kinase superfamily protein	ss715609438	-3.08191	NA	NA	NA	NA	-2.36998	NA	NA
LIM01	Glyma.11G145100	11	11144477	11150703	Putative lysine decarboxylase family protein	ss715609438	-2.68769	NA	NA	-2.33588	-2.24604	-2.73026	NA	NA
LIM01	Glyma.12G043800	12	3175262	3180077	O-Glycosyl hydrolases family 17 protein	ss715612322	-2.76898	NA	NA	NA	NA	-2.36392	NA	NA
LIM01	Glyma.12G047400	12	3430200	3438358	long-chain acyl-CoA synthetase 2	ss715612322	-2.2264	NA	NA	NA	NA	-2.69387	-2.42774	-3.08758
LIM01	Glyma.12G048800	12	3515939	3520048	unknown protein	ss715612322	-2.05628	NA	NA	NA	NA	-2.09344	NA	NA
LIM01	Glyma.12G049200	12	3533167	3535182	homolog of carrot EP3-3 chitinase	ss715612322	NA	NA	NA	-5.6617	-4.95096	NA	-4.06243	NA
LIM01	Glyma.15G256000	15	48531279	48532198	unknown protein	ss715622335	NA	-2.25838	NA	-2.07544	-2.15043	NA	NA	NA
LIM01	Glyma.15G256400	15	48553974	48559510	ATP binding microtubule motor family protein	ss715622335	-2.04589	-2.65371	NA	NA	NA	-3.2686	NA	NA
LIM01	Glyma.16G206300	16	36666141	36667442	Unknown Protein	ss715624869	NA	NA	NA	-4.96208	NA	-4.93021	-4.66315	-4.13291
LIM01	Glyma.16G206900	16	36686943	36688802	ENTH/ANTH/VHS superfamily protein	ss715624869	NA	-3.08923	NA	NA	NA	NA	-2.85398	NA
Both	Glyma.04G123800	4	16009828	16014505	alternative oxidase 1A	ss715587169	NA	NA	NA	NA	NA	5.40428	NA	NA
Both	Glyma.15G051400	15	4035140	4043645	UDP-Glycosyltransferase superfamily protein	ss715621861	NA	NA	NA	NA	NA	NA	2.19098	2.26339
Both	Glyma.15G052000	15	4099684	4107040	sulfate transporter 1;3	ss715621861	NA	NA	NA	NA	NA	2.35227	NA	NA
Both	Glyma.15G054000	15	4244811	4247783	metacaspase 1	ss715621861	NA	NA	NA	NA	2.67472	2.52049	NA	NA
Both	Glyma.18G075000	18	7106464	7112929	S-adenosyl-L-methionine-dependent methyltransferases superfamily protein	ss715632608	NA	NA	NA	NA	NA	2.46055	NA	NA
Both	Glyma.18G075300	18	7144678	7150764	RNA polymerase I subunit 43	ss715632608	NA	NA	NA	NA	NA	2.72993	NA	NA
Both	Glyma.18G075500	18	7159568	7163740	Sucrase/ferredoxin-like family protein	ss715632608	NA	NA	NA	NA	2.97092	NA	NA	NA
Both	Glyma.20G129400	20	37061238	37064473	D-3-phosphoglycerate dehydrogenase	ss715637816	NA	NA	NA	NA	NA	2.51914	NA	NA
Both	Glyma.20G130200	20	37106093	37108629	basic helix-loop-helix (bHLH) DNA-binding superfamily protein	ss715637816	NA	NA	NA	NA	NA	NA	NA	2.12404
Both	Glyma.13G312900	13	40803230	40808367	BEL1-like homeodomain 1	ss715616244	NA	NA	NA	2.06346	NA	NA	NA	NA
Both	Glyma.13G315200	13	41035905	41037849	lycopene cyclase	ss715616244	NA	NA	NA	2.95017	NA	NA	NA	NA
Both	Glyma.15G051300	15	4032576	4034552	UDP-glucosyl transferase 85A2	ss715621861	NA	2.6352	NA	NA	NA	NA	NA	NA
Both	Glyma.15G055400	15	4338136	4338342	RPM1-interacting protein 4 (RIN4) family protein	ss715621861	NA	NA	2.65829	3.24659	NA	NA	NA	NA
Both	Glyma.18G074600	18	7067323	7071282	RING/U-box superfamily protein	ss715632608	NA	NA	NA	2.00242	NA	NA	NA	NA
Both	Glyma.18G074800	18	7088533	7092750	ABC-2 type transporter family protein	ss715632608	NA	4.70803	NA	NA	NA	NA	NA	NA
Both	Glyma.20G130600	20	37142286	37144278	zinc finger protein 4	ss715637816	NA	NA	2.08409	NA	NA	NA	NA	NA
Both	Glyma.20G132400	20	37266529	37269324	Leucine-rich repeat (LRR) family protein	ss715637816	2.28968	NA	NA	NA	NA	NA	NA	NA
Both	Glyma.04G123700	4	16002630	16006606	solute:sodium symporters;urea transmembrane transporters	ss715587169	2.21735	2.1977	NA	2.85505	NA	4.70741	NA	2.13376
Both	Glyma.10G161100	10	39528649	39529764	translocase of inner mitochondrial membrane 23	ss715606800	NA	NA	NA	3.48742	2.32413	4.85991	3.21637	2.8916
Both	Glyma.10G161500	10	39568701	39571015	CONTAINS InterPro DOMAIN/s: EGF-like	ss715606800	7.63036	6.38679	6.65292	7.92477	4.81008	4.68958	3.74444	3.90626
Both	Glyma.13G312800	13	40797465	40799085	plant U-box 23	ss715616244	2.94744	NA	4.6349	5.24575	NA	4.54524	NA	NA
Both	Glyma.13G313200	13	40863551	40865337	Tetratricopeptide repeat (TPR)-like superfamily protein	ss715616244	2.96814	2.7925	2.54058	2.3241	2.91315	3.32568	3.19099	3.09184
Both	Glyma.13G314400	13	40977943	40978908	unknown protein	ss715616244	3.57834	3.15755	3.50797	4.79828	2.62391	3.70517	3.90597	3.52809
Both	Glyma.13G315300	13	41041851	41044605	NAC domain containing protein 90	ss715616244	3.58349	2.33642	2.64921	2.39875	NA	NA	2.50058	2.23141
Both	Glyma.15G050800	15	3997913	4001197	Peroxidase superfamily protein	ss715621861	5.42588	4.27982	NA	NA	5.72274	4.56886	NA	NA
Both	Glyma.15G051500	15	4044021	4048207	beta-D-xylosidase 4	ss715621861	NA	NA	2.39367	2.4236	2.56634	NA	NA	NA
Both	Glyma.15G052600	15	4143223	4145151	Peroxidase superfamily protein	ss715621861	5.55834	3.90317	3.11641	2.20002	4.7789	2.09427	3.31125	NA
Both	Glyma.15G052700	15	4147574	4149546	Peroxidase superfamily protein	ss715621861	4.86799	2.84774	NA	NA	4.50729	3.34962	2.74843	NA
Both	Glyma.15G053100	15	4173451	4179144	pumilio 7	ss715621861	NA	NA	NA	2.19427	NA	4.47577	NA	NA
Both	Glyma.15G053700	15	4224743	4229800	Protein phosphatase 2C family protein	ss715621861	NA	NA	NA	2.05808	NA	2.01901	2.06649	NA
Both	Glyma.15G054500	15	4274887	4276923	UDP-glucosyl transferase 85A2	ss715621861	3.5363	2.239	3.31692	3.68646	2.92911	2.35502	4.79808	3.58134
Both	Glyma.15G054600	15	4295527	4296772	EXORDIUM like 2	ss715621861	NA	NA	2.82048	4.1246	2.12035	NA	2.23137	NA
Both	Glyma.20G128600	20	37015598	37017590	GroES-like zinc-binding alcohol dehydrogenase family protein	ss715637816	NA	NA	NA	2.01266	NA	NA	NA	2.45584
Both	Glyma.20G129900	20	37091399	37092697	Plant basic secretory protein (BSP) family protein	ss715637816	3.54089	2.27214	3.64612	3.92286	NA	3.22979	NA	NA
Both	Glyma.20G130000	20	37095050	37095962	Plant basic secretory protein (BSP) family protein	ss715637816	4.0418	2.03357	4.73701	4.69193	NA	2.60445	NA	NA
Both	Glyma.10G162400	10	39661091	39664486	indoleacetic acid-induced protein 16	ss715606800	NA	NA	NA	NA	NA	-2.00962	NA	NA
Both	Glyma.13G312700	13	40788194	40790353	plant U-box 23	ss715616244	NA	NA	NA	NA	NA	-3.05296	NA	NA
Both	Glyma.15G052100	15	4114405	4115605	Unknown Protein	ss715621861	NA	NA	NA	NA	-3.68636	-4.36419	NA	NA
Both	Glyma.20G129600	20	37075297	37078272	stress enhanced protein 1	ss715637816	NA	NA	NA	NA	NA	NA	-2.0277	NA
Both	Glyma.20G132300	20	37263193	37263944	Uncharacterised protein family SERF	ss715637816	NA	NA	NA	NA	-2.92332	NA	NA	NA
Both	Glyma.10G163300	10	39725270	39726261	winged-helix DNA-binding transcription factor family protein	ss715606800	NA	NA	NA	-2.08741	NA	NA	NA	NA
Both	Glyma.10G163400	10	39727331	39731534	TPX2 (targeting protein for Xklp2) protein family	ss715606800	NA	NA	NA	-2.85643	NA	NA	NA	NA
Both	Glyma.13G314200	13	40949752	40951896	unknown protein	ss715616244	-2.76614	NA	NA	NA	NA	NA	NA	NA
Both	Glyma.13G316000	13	41077356	41081233	Rho GTPase activating protein with PAK-box/P21-Rho-binding domain	ss715616244	-3.54741	NA	NA	NA	NA	NA	NA	NA
Both	Glyma.15G053900	15	4241010	4243926	alpha/beta-Hydrolases superfamily protein	ss715621861	-2.62554	NA	-2.1272	NA	NA	NA	NA	NA
Both	Glyma.18G076200	18	7212910	7215902	Concanavalin A-like lectin protein kinase family protein	ss715632608	-2.35965	NA	NA	NA	NA	NA	NA	NA
Both	Glyma.20G132000	20	37245101	37248599	2-oxoglutarate (2OG) and Fe(II)-dependent oxygenase superfamily protein	ss715637816	NA	NA	NA	-2.21285	NA	NA	NA	NA
Both	Glyma.20G133100	20	37310238	37316817	Phototropic-responsive NPH3 family protein	ss715637816	NA	NA	NA	-2.33783	NA	NA	NA	NA
Both	Glyma.10G161000	10	39522164	39526626	N-MYC downregulated-like 2	ss715606800	-3.07683	NA	NA	NA	NA	NA	-2.11779	NA
Both	Glyma.10G161400	10	39557553	39563940	NIMA-related serine/threonine kinase 1	ss715606800	-2.02363	NA	NA	NA	NA	-2.16303	NA	-2.619
Both	Glyma.10G161900	10	39612743	39613906	calmodulin 8	ss715606800	-6.83526	-4.24637	-4.39467	-4.66342	-8.39153	-4.30028	-5.05973	-4.0977
Both	Glyma.10G163500	10	39742349	39744332	Alba DNA/RNA-binding protein	ss715606800	-2.32807	NA	-2.73902	-2.15188	-2.85361	-5.36069	-2.33503	-3.52976
Both	Glyma.13G313700	13	40902956	40904226	Late embryogenesis abundant (LEA) hydroxyproline-rich glycoprotein family	ss715616244	-5.57326	NA	NA	NA	-3.48404	NA	NA	NA
Both	Glyma.13G315400	13	41047454	41049093	Pollen Ole e 1 allergen and extensin family protein	ss715616244	-6.90928	NA	NA	-2.19862	-3.16493	-4.10749	-6.45097	-5.00267
Both	Glyma.15G050300	15	3968865	3971243	cytochrome P450, family 71, subfamily B, polypeptide 37	ss715621861	-2.80804	NA	-2.40941	NA	-4.07792	-2.80864	-2.93562	NA
Both	Glyma.15G051900	15	4089702	4092390	Chloroplast-targeted copper chaperone protein	ss715621861	-7.73157	-2.4383	NA	NA	-3.17213	-4.78693	-6.10994	-3.50482
Both	Glyma.15G052200	15	4115777	4117976	Bifunctional inhibitor/lipid-transfer protein/seed storage 2S albumin superfamily protein	ss715621861	-2.94622	NA	NA	NA	NA	-2.04057	-2.00508	NA
Both	Glyma.18G073500	18	6971929	6982758	kinesin-like protein 1	ss715632608	-3.4241	NA	-3.21481	-4.21386	-2.15683	-3.1432	-2.11194	NA
Both	Glyma.18G073600	18	6992311	6996296	Leucine-rich receptor-like protein kinase family protein	ss715632608	-3.23454	NA	NA	NA	NA	-3.56704	-2.28217	NA
Both	Glyma.18G076600	18	7283307	7285852	FASCICLIN-like arabinogalactan 1	ss715632608	-2.71698	NA	NA	NA	NA	NA	-2.42354	-2.56537
Both	Glyma.18G077000	18	7308150	7308773	Unknown Protein	ss715632608	-2.40752	NA	NA	-4.29829	NA	-3.1953	-3.53667	-3.22622
Both	Glyma.20G129200	20	37049072	37052666	Leucine-rich repeat protein kinase family protein	ss715637816	-3.05647	NA	NA	NA	NA	NA	-2.08379	NA
Both	Glyma.20G130300	20	37112131	37113717	unknown protein	ss715637816	-2.19578	NA	NA	NA	-2.88716	NA	NA	NA
Both	Glyma.20G130400	20	37120058	37135456	1,2-alpha-L-fucosidases	ss715637816	-2.03849	NA	NA	NA	NA	-2.01128	-2.71459	NA
Both	Glyma.20G131100	20	37178766	37179518	Gibberellin-regulated family protein	ss715637816	-6.62109	NA	NA	-4.53462	-3.83889	-4.48141	-5.59503	-8.21784
Both	Glyma.20G132200	20	37257212	37261238	unknown protein	ss715637816	-2.08625	NA	NA	-4.00123	NA	-2.51461	-2.40403	-2.99789
SSTA	Glyma.06G155100	6	12675063	12679263	Copine (Calcium-dependent phospholipid-binding protein) family	ss715592934	NA	NA	NA	NA	4.43686	4.442	NA	NA
SSTA	Glyma.10G153600	10	38863200	38865413	Unknown Protein	ss715606653	NA	NA	NA	NA	NA	NA	2.14911	NA
SSTA	Glyma.10G154500	10	38951834	38954460	rRNA processing protein-related	ss715606653	NA	NA	NA	NA	NA	2.25006	NA	NA
SSTA	Glyma.12G173700	12	33046449	33054373	beta-galactosidase 8	ss715612259	NA	NA	NA	NA	2.49316	NA	NA	NA
SSTA	Glyma.16G152800	16	31347028	31354847	Pentatricopeptide repeat (PPR) superfamily protein	ss715624393	NA	NA	NA	NA	2.6626	2.57551	2.44012	2.13085
SSTA	Glyma.16G153400	16	31393061	31398041	glutamate dehydrogenase 1	ss715624393	NA	NA	NA	NA	NA	NA	2.2108	NA
SSTA	Glyma.20G103600	20	34635685	34636903	Unknown Protein	ss715637471-ss715637482	NA	NA	NA	NA	NA	5.6198	NA	NA
SSTA	Glyma.20G104600	20	34682410	34684475	nodulin MtN21 /EamA-like transporter family protein	ss715637471-ss715637482	NA	NA	NA	NA	NA	NA	3.75037	NA
SSTA	Glyma.06G154100	6	12565656	12566840	plant U-box 25	ss715592934	NA	NA	2.19964	NA	NA	NA	NA	NA
SSTA	Glyma.06G155000	6	12642936	12647549	gibberellin 20-oxidase 3	ss715592934	NA	NA	NA	3.9038	NA	NA	NA	NA
SSTA	Glyma.10G153300	10	38809874	38814159	unknown protein	ss715606653	NA	NA	NA	2.32446	NA	NA	NA	NA
SSTA	Glyma.16G151300	16	31181365	31186281	Aquaporin-like superfamily protein	ss715624393	3.63701	3.31382	NA	NA	NA	NA	NA	NA
SSTA	Glyma.16G151800	16	31225865	31230698	Dynein light chain type 1 family protein	ss715624393	NA	NA	NA	5.08047	NA	NA	NA	NA
SSTA	Glyma.16G154900	16	31508874	31509401	Expressed protein	ss715624393	NA	NA	NA	2.03425	NA	NA	NA	NA
SSTA	Glyma.16G193900	16	35617977	35621903	disease resistance family protein / LRR family protein	ss715624785	2.75694	3.18768	NA	4.47906	NA	NA	NA	NA
SSTA	Glyma.16G197300	16	35870607	35871520	Unknown Protein	ss715624785	NA	NA	4.216	NA	NA	NA	NA	NA
SSTA	Glyma.17G218500	17	36908440	36910940	Concanavalin A-like lectin protein kinase family protein	ss715627202	NA	NA	NA	2.22593	NA	NA	NA	NA
SSTA	Glyma.20G103800	20	34643077	34647277	Tetratricopeptide repeat (TPR)-like superfamily protein	ss715637471-ss715637482	2.19111	NA	NA	NA	NA	NA	NA	NA
SSTA	Glyma.06G153600	6	12533507	12538895	golgi nucleotide sugar transporter 1	ss715592934	2.35403	NA	NA	NA	NA	2.96069	2.60124	NA
SSTA	Glyma.06G154600	6	12602378	12605254	Pentatricopeptide repeat (PPR-like) superfamily protein	ss715592934	2.62011	2.69653	NA	NA	2.89565	2.68827	2.85256	2.47309
SSTA	Glyma.06G154700	6	12606286	12607961	embryo defective 2170	ss715592934	NA	NA	NA	2.87607	NA	2.62792	NA	NA
SSTA	Glyma.10G150400	10	38573748	38575248	phloem protein 2-B15	ss715606653	3.64163	3.56821	4.18253	6.85468	NA	5.20701	4.81954	4.7188
SSTA	Glyma.10G152200	10	38696013	38703000	respiratory burst oxidase homolog B	ss715606653	3.66088	NA	NA	2.00294	2.00652	2.61297	2.62964	2.67147
SSTA	Glyma.10G153900	10	38898358	38904608	lipoxygenase 1	ss715606653	NA	NA	NA	3.01569	NA	2.00826	NA	NA
SSTA	Glyma.10G163800	10	39770124	39770911	Unknown Protein	ss715606833	3.50119	2.87213	4.12544	4.0206	2.33597	NA	NA	NA
SSTA	Glyma.10G164000	10	39773910	39774726	unknown protein	ss715606833	3.22521	2.2553	2.61437	3.06288	NA	2.74987	2.42491	2.6066
SSTA	Glyma.12G173800	12	33069515	33070786	FASCICLIN-like arabinogalactan-protein 11	ss715612259	NA	NA	NA	3.14112	NA	NA	3.95012	3.45269
SSTA	Glyma.12G175800	12	33348849	33352707	alpha carbonic anhydrase 7	ss715612259	9.48105	8.78242	5.15821	7.35029	4.07434	3.31614	4.00359	4.5367
SSTA	Glyma.13G079200	13	18577742	18580774	unknown protein	ss715615362	2.2486	NA	NA	NA	2.76661	3.00182	NA	NA
SSTA	Glyma.16G151500	16	31198908	31201131	NAC domain containing protein 47	ss715624393	2.9131	NA	NA	2.27371	NA	3.71079	2.18833	NA
SSTA	Glyma.16G153000	16	31363737	31366379	NDH-dependent cyclic electron flow 5	ss715624393	4.04768	2.75106	2.13455	NA	2.47695	NA	3.1703	2.13334
SSTA	Glyma.16G153700	16	31431020	31433072	unknown protein	ss715624393	2.12399	2.03165	2.24823	2.62669	NA	NA	2.17233	NA
SSTA	Glyma.16G195600	16	35719546	35722126	cytochrome P450, family 71, subfamily A, polypeptide 26	ss715624785	5.00435	2.99847	5.85254	7.97125	3.83927	8.6492	5.59472	5.87511
SSTA	Glyma.16G196000	16	35747398	35749949	Unknown Protein	ss715624785	5.59796	NA	4.48955	2.2575	6.36598	2.10149	4.54743	NA
SSTA	Glyma.16G196100	16	35749107	35749458	Unknown Protein	ss715624785	5.10424	NA	NA	NA	NA	NA	4.20659	NA
SSTA	Glyma.17G219200	17	37082064	37085069	Protein kinase superfamily protein	ss715627202	NA	2.91651	NA	NA	NA	2.8056	4.99089	4.28447
SSTA	Glyma.17G220100	17	37197689	37204991	Pentatricopeptide repeat (PPR) superfamily protein	ss715627202	2.09251	NA	NA	NA	NA	NA	2.74224	2.37893
SSTA	Glyma.20G113100	20	35508342	35512020	Major facilitator superfamily protein	ss715637615	2.5615	NA	NA	NA	NA	2.16483	3.20125	2.35147
SSTA	Glyma.20G113700	20	35561605	35563401	Unknown Protein	ss715637615	5.47811	5.34653	NA	4.21324	3.50292	4.39086	4.81322	4.43033
SSTA	Glyma.20G114200	20	35592130	35594408	cinnamate-4-hydroxylase	ss715637615	2.36442	NA	2.25711	NA	NA	NA	2.11797	NA
SSTA	Glyma.20G114400	20	35614355	35616709	unknown protein	ss715637615	5.26588	3.4971	NA	2.73865	4.29116	5.06119	2.74769	2.61682
SSTA	Glyma.10G164100	10	39822153	39825768	SSXT family protein	ss715606833	NA	NA	NA	NA	2.14702	NA	NA	-2.31382
SSTA	Glyma.20G103500	20	34630769	34632042	Unknown Protein	ss715637471-ss715637482	NA	NA	-5.89959	-2.58016	NA	3.70706	NA	NA
SSTA	Glyma.16G193600	16	35576270	35580207	disease resistance family protein / LRR family protein	ss715624785	-3.38248	-2.96121	NA	4.90899	NA	NA	NA	NA
SSTA	Glyma.10G151100	10	38607998	38608397	Unknown Protein	ss715606653	2.58089	NA	NA	-2.21521	NA	-2.86994	NA	NA
SSTA	Glyma.20G115600	20	35746760	35748974	B-box type zinc finger protein with CCT domain	ss715637615	3.96607	NA	NA	-4.08454	NA	-2.82083	NA	NA
SSTA	Glyma.06G153000	6	12486501	12489369	PRLI-interacting factor, putative	ss715592934	NA	NA	NA	NA	NA	NA	-2.37571	NA
SSTA	Glyma.10G153100	10	38772208	38774371	Photosystem II reaction center PsbP family protein	ss715606653	NA	NA	NA	NA	NA	NA	-2.00562	NA
SSTA	Glyma.12G174100	12	33132698	33136308	auxin response factor 16	ss715612259	NA	NA	NA	NA	NA	-3.11649	NA	NA
SSTA	Glyma.16G152000	16	31235374	31237966	Unknown Protein	ss715624393	NA	NA	NA	NA	NA	NA	-5.37026	NA
SSTA	Glyma.16G194500	16	35666818	35671212	Chromosome transmission fidelity protein 8	ss715624785	NA	NA	NA	NA	NA	NA	NA	-2.28581
SSTA	Glyma.20G105300	20	34757381	34771672	ACT-like protein tyrosine kinase family protein	ss715637471-ss715637482	NA	NA	NA	NA	-2.27231	-3.11712	NA	NA
SSTA	Glyma.20G114100	20	35586177	35589284	Aluminium activated malate transporter family protein	ss715637615	NA	NA	NA	NA	-3.77002	NA	-2.82696	-2.25623
SSTA	Glyma.06G153800	6	12543567	12544601	RmlC-like cupins superfamily protein	ss715592934	-2.59854	NA	NA	NA	NA	NA	NA	NA
SSTA	Glyma.10G159000	10	39295428	39305050	Transducin/WD40 repeat-like superfamily protein	ss715606779	NA	NA	NA	-2.1877	NA	NA	NA	NA
SSTA	Glyma.10G164700	10	39884140	39887915	Leucine-rich receptor-like protein kinase family protein	ss715606833	-4.2642	NA	NA	NA	NA	NA	NA	NA
SSTA	Glyma.16G153600	16	31420465	31421069	arabinogalactan protein 14	ss715624393	-4.21128	NA	NA	NA	NA	NA	NA	NA
SSTA	Glyma.16G154200	16	31463230	31469750	syntaxin of plants 131	ss715624393	-2.8454	NA	NA	NA	NA	NA	NA	NA
SSTA	Glyma.16G192800	16	35494129	35497008	disease resistance family protein / LRR family protein	ss715624785	-5.26581	-2.47684	NA	NA	NA	NA	NA	NA
SSTA	Glyma.16G193000	16	35515610	35518426	disease resistance family protein / LRR family protein	ss715624785	NA	-5.69398	NA	NA	NA	NA	NA	NA
SSTA	Glyma.16G195900	16	35737872	35741786	Tetratricopeptide repeat (TPR)-like superfamily protein	ss715624785	-3.29831	NA	NA	NA	NA	NA	NA	NA
SSTA	Glyma.16G197800	16	35897985	35901946	phloem protein 2-A13	ss715624785	NA	NA	-2.01178	-3.41637	NA	NA	NA	NA
SSTA	Glyma.17G218900	17	37041468	37047674	Protein kinase protein with adenine nucleotide alpha hydrolases-like domain	ss715627202	NA	NA	NA	-5.52317	NA	NA	NA	NA
SSTA	Glyma.20G102900	20	34579855	34593297	myosin 1	ss715637471-ss715637482	-2.09305	NA	NA	NA	NA	NA	NA	NA
SSTA	Glyma.20G112600	20	35468911	35474203	Pectin lyase-like superfamily protein	ss715637615	-2.27437	NA	NA	NA	NA	NA	NA	NA
SSTA	Glyma.20G115500	20	35732477	35735054	3-ketoacyl-CoA synthase 6	ss715637615	-2.4117	NA	-3.28419	-2.84785	NA	NA	NA	NA
SSTA	Glyma.06G152000	6	12384370	12387657	Plant invertase/pectin methylesterase inhibitor superfamily	ss715592934	-2.89219	NA	NA	NA	NA	NA	-2.09331	NA
SSTA	Glyma.06G154400	6	12584515	12585942	xylem NAC domain 1	ss715592934	-4.32836	-2.72066	-2.48524	NA	-9.04534	-4.06786	-2.11685	-2.86096
SSTA	Glyma.06G154500	6	12600307	12602169	ABC-2 type transporter family protein	ss715592934	-4.94534	NA	NA	-3.66456	-2.85046	-2.2678	-4.04566	-3.52253
SSTA	Glyma.10G151000	10	38606877	38609056	Dormancy/auxin associated family protein	ss715606653	NA	NA	-2.61106	-3.27657	NA	-3.52276	-2.12185	-2.44386
SSTA	Glyma.10G152000	10	38682900	38684549	rapid alkalinization factor 1	ss715606653	-2.78451	NA	NA	NA	NA	-2.11416	NA	NA
SSTA	Glyma.10G152300	10	38716290	38721057	Actin-binding FH2 (formin homology 2) family protein	ss715606653	-4.78766	NA	NA	-3.01362	-2.62127	-4.58779	-5.19766	-3.84301
SSTA	Glyma.10G154100	10	38926113	38928738	cyclin family	ss715606653	-2.20918	NA	NA	-4.09319	NA	-2.71735	-4.26324	-3.21181
SSTA	Glyma.10G154200	10	38930043	38934295	P-loop containing nucleoside triphosphate hydrolases superfamily protein	ss715606653	-4.27705	NA	NA	-4.38828	-2.33828	-4.17781	-4.22713	-3.39946
SSTA	Glyma.13G079900	13	18635427	18644868	long chain acyl-CoA synthetase 9	ss715615362	-3.64609	-2.80232	-3.6813	-3.46416	-3.4096	-3.40571	-3.73418	-2.91492
SSTA	Glyma.13G080000	13	18636522	18637286	Unknown Protein	ss715615362	NA	NA	-3.03805	NA	NA	NA	-3.4492	NA
SSTA	Glyma.13G080500	13	18710722	18713639	Adenine nucleotide alpha hydrolases-like superfamily protein	ss715615362	-2.43509	NA	NA	-3.81608	-2.79842	-3.35069	-3.1274	-4.13882
SSTA	Glyma.16G151200	16	31173115	31175417	syntaxin of plants 111	ss715624393	-2.9615	NA	NA	-4.72352	-2.04627	-4.00539	-3.37115	-4.0461
SSTA	Glyma.16G151900	16	31232074	31238858	O-Glycosyl hydrolases family 17 protein	ss715624393	-2.60419	NA	NA	NA	NA	NA	-2.09148	NA
SSTA	Glyma.16G152600	16	31324673	31328127	O-Glycosyl hydrolases family 17 protein	ss715624393	-2.82274	-2.52725	-2.55407	NA	-3.31358	NA	-2.07718	NA
SSTA	Glyma.16G152700	16	31330128	31332137	GATA transcription factor 9	ss715624393	-2.6774	NA	NA	NA	NA	-2.00262	NA	NA
SSTA	Glyma.16G155000	16	31513389	31517035	plasma membrane intrinsic protein 2	ss715624393	-6.05785	-2.61681	NA	NA	-3.95193	-4.22679	-4.30125	-3.75419
SSTA	Glyma.16G155100	16	31522889	31524889	plasma membrane intrinsic protein 2	ss715624393	-7.89266	-4.62756	-2.47895	-2.17751	-5.65602	-5.51464	-6.05161	-5.00434
SSTA	Glyma.17G219000	17	37048856	37050044	Unknown Protein	ss715627202	-6.40793	NA	NA	NA	-2.12425	-2.42175	-3.20003	-2.53357
SSTA	Glyma.17G219700	17	37144552	37145322	Integrase-type DNA-binding superfamily protein	ss715627202	-5.04463	-2.57364	-3.44221	-4.55974	-3.98799	-4.9647	-2.88781	-3.59641
SSTA	Glyma.20G112400	20	35458398	35459304	ovate family protein 13	ss715637615	NA	NA	NA	-2.48696	NA	-3.9165	-2.87512	-2.55829
SSTA	Glyma.20G114900	20	35664672	35665579	Unknown Protein	ss715637615	-3.08072	-2.18862	NA	-2.07176	NA	-2.23673	NA	NA
SSTA	Glyma.20G115900	20	35771953	35773591	unknown protein	ss715637615	-2.72534	NA	NA	NA	-2.28359	NA	NA	NA

## Sheet: Table S4
Table S4 List of Colocalized regions conferring resistance to multiple diseases and abiotic stresses through GWAS comparison.
SNP Marker	Chr	Position (bp)	Disease	Published research papers
ss715590348	GM05	1952710	Targetspot-LIM01	present study
Iron deficiency chlorosis 3-g2	Gm05	2612793	Iron Deficiency Chlorosis	(Mamidi et al. 2011)
ss715592934	GM06	12584572	Targetspot-SSTA	present study
	Gm06	13578142	sudden death syndrome	(Bao et al. 2015)
Iron deficiency chlorosis 2-g5	Gm06	45851263	Iron Deficiency Chlorosis	(Mamidi et al. 2011)
ss715594534	GM06	46295298	Targetspot-LIM01	present study
SCN 5-g14	Gm06	46820673	Heterodera glycines	(Li et al. 2016)
ss715606653	GM10	38753114	Targetspot-SSTA	present study
Phytoph 2-g47	Gm10	39347529	Phytophthora sojae	(QIN et al. 2017)
Phytoph 2-g48	Gm10	39354992	Phytophthora sojae	(QIN et al. 2017)
Phytoph 2-g49	Gm10	39358965	Phytophthora sojae	(QIN et al. 2017)
Phytoph 2-g50	Gm10	39364212	Phytophthora sojae	(QIN et al. 2017)
Phytoph 2-g51	Gm10	39365693	Phytophthora sojae	(QIN et al. 2017)
Phytoph 2-g52	Gm10	39376495	Phytophthora sojae	(QIN et al. 2017)
Phytoph 2-g53	Gm10	39394332	Phytophthora sojae	(QIN et al. 2017)
ss715606779	GM10	39456010	Targetspot-SSTA	present study
ss715606793	GM10	39500426	Targetspot-SSTA	present study
ss715606796	GM10	39521125	Targetspot-SSTA	present study
ss715606800	GM10	39534982	Targetspot-both	present study
ss715606801	GM10	39543852	Targetspot-SSTA	present study
ss715606817	GM10	39666999	Targetspot-SSTA	present study
ss715606822	GM10	39670594	Targetspot-SSTA	present study
ss715606823	GM10	39682612	Targetspot-SSTA	present study
ss715606824	GM10	39687502	Targetspot-SSTA	present study
ss715606829	GM10	39709662	Targetspot-SSTA	present study
ss715606832	GM10	39714825	Targetspot-SSTA	present study
ss715606833	GM10	39716038	Targetspot-SSTA	present study
Phytoph 2-g18	Gm10	39904244	Phytophthora sojae	(QIN et al. 2017)
Phytoph 2-g19.1	Gm10	39911607	Phytophthora sojae	(QIN et al. 2017)
Phytoph 2-g19.2	Gm10	39915580	Phytophthora sojae	(QIN et al. 2017)
Phytoph 2-g19.3	Gm10	39920827	Phytophthora sojae	(QIN et al. 2017)
Phytoph 2-g20.1	Gm10	39922308	Phytophthora sojae	(QIN et al. 2017)
Phytoph 2-g20.2	Gm10	39933110	Phytophthora sojae	(QIN et al. 2017)
Phytoph 2-g21	Gm10	39950947	Phytophthora sojae	(QIN et al. 2017)
Reniform nematode 1-g1	Gm10	40672699	Reniform nematode	(Chang et al. 2016)
SCN 1-g8	Gm10	40672699	Heterodera glycines	(Chang et al. 2016)
SCN 4-g8	Gm11	10206223	Heterodera glycines	(VUONG et al. 2015)
ss715609438	GM11	11087536	Targetspot-LIM01	present study
SCN 5-g23	Gm11	11368576	Heterodera glycines	(Li et al. 2016)
Sclero 3-g5	Gm12	32434240	Sclerotinia sclerotiorum	(Moellers et al. 2017)
Sclero 3-g23	Gm12	32727465	Sclerotinia sclerotiorum	(Moellers et al. 2017)
ss715612259	GM12	33175894	Targetspot-SSTA	present study
SDS 1-g36	Gm13	17285679	sudden death syndrome	(Wen et al. 2014)
Sclero 4-g6	Gm13	17625098	Sclerotinia sclerotiorum	(ZHAO et al. 2015)
Sclero 4-g7	Gm13	18422904	Sclerotinia sclerotiorum	(ZHAO et al. 2015)
Sclero 4-g4	Gm13	18572456	Sclerotinia sclerotiorum	(ZHAO et al. 2015)
Sclero 4-g5	Gm13	18572787	Sclerotinia sclerotiorum	(Zhao et al. 2015)
Sclero 3-g54	Gm13	18644670	Sclerotinia sclerotiorum	(Moellers et al. 2017)
ss715615362	GM13	18693392	Targetspot-SSTA	present study
Sclero 3-g35	Gm16	35186332	Sclerotinia sclerotiorum	(Moellers et al. 2017)
ss715624785	GM16	35789070	Targetspot-SSTA	present study
SCN 5-g38	Gm16	36221174	Heterodera glycines	(Li et al. 2016)
ss715624869	GM16	36571566	Targetspot-LIM01	present study
Iron deficiency chlorosis 3-g10	Gm16	37046875	Iron Deficiency Chlorosis	(Mamidi et al. 2011)
Phytoph 1-g3	Gm17	36718722	Phytophthora sojae	(Sun et al. 2014)
Yellow Mosaic Virus 1-g1	Gm17	36718722	yellow mosaic virus (YMV)	(Kumar et al. 2015)
SCN 5-g42	Gm17	36977039	Heterodera glycines	(Li et al. 2016)
ss715627202	GM17	37097907	Target spot-SSTA	present study
Yellow Mosaic Virus 1-g2	Gm17	37799168	yellow mosaic virus (YMV)	(Kumar et al. 2015)
ss715632608	GM18	7161394	Target spot-both	present study
SCN 2-g2	Gm18	7450433	Heterodera glycines	(Mamidi et al. 2011)
Sclero 3-g28	Gm18	7929040	Sclerotinia sclerotiorum	(Moellers et al. 2017)
SCN 4-g16	Gm20	34357030	Heterodera glycines	(Vuong et al. 2015)
ss715637471	GM20	34699114	Targetspot-SSTA	present study
ss715637481	GM20	34776314	Targetspot-SSTA	present study
ss715637482	GM20	34795864	Targetspot-SSTA	present study
Sclero 3-g7	Gm20	35150084	Sclerotinia sclerotiorum	(Moellers et al. 2017)
ss715637615	GM20	35651832	Targetspot-SSTA	present study
References
Bao, Y., J. E. Kurle, G. Anderson and N. D. Young, 2015 Association mapping and genomic prediction for resistance to sudden death syndrome in early maturing soybean germplasm. Molecular Breeding 35: 1-14.
Chang, H.-X., A. E. Lipka, L. L. Domier and G. L. Hartman, 2016 Characterization of disease resistance loci in the USDA soybean germplasm collection using genome-wide association studies. Phytopathology 106: 1139-1151.
Kumar, B., A. Talukdar, K. Verma, I. Bala, G. Harish et al., 2015 Mapping of yellow mosaic virus (YMV) resistance in soybean (Glycine max L. Merr.) through association mapping approach. Genetica 143: 1-10.
Li, Y. h., X. h. Shi, H. h. Li, J. C. Reif, J. j. Wang et al., 2016 Dissecting the genetic basis of resistance to soybean cyst nematode combining linkage and association mapping. The Plant Genome 9: Plantgenome2015.2004.0020.
Mamidi, S., S. Chikara, R. J. Goos, D. L. Hyten, D. Annam et al., 2011 Genome‐wide association analysis identifies candidate genes associated with iron deficiency chlorosis in soybean. The Plant Genome 4.
Moellers, T. C., A. Singh, J. Zhang, J. Brungardt, M. Kabbage et al., 2017 Main and epistatic loci studies in soybean for Sclerotinia sclerotiorum resistance reveal multiple modes of resistance in multi-environments. Scientific Reports 7: 1-13.
Qin, J., Q. Song, A. Shi, S. Li, M. Zhang et al., 2017 Genome-wide association mapping of resistance to Phytophthora sojae in a soybean [Glycine max (L.) Merr.] germplasm panel from maturity groups IV and V. PLOS One 12: e0184613.
Sun, J., N. Guo, J. Lei, L. Li, G. Hu et al., 2014 Association mapping for partial resistance to Phytophthora sojae in soybean (Glycine max (L.) Merr.). Journal of Genetics 93: 355-363.
Vuong, T., H. Sonah, C. Meinhardt, R. Deshmukh, S. Kadam et al., 2015 Genetic architecture of cyst nematode resistance revealed by genome-wide association study in soybean. BMC Genomics 16: 1-13.
Wen, Z., R. Tan, J. Yuan, C. Bales, W. Du et al., 2014 Genome-wide association mapping of quantitative resistance to sudden death syndrome in soybean. BMC Genomics 15: 1-11.
Zhao, X., Y. Han, Y. Li, D. Liu, M. Sun et al., 2015 Loci and candidate gene identification for resistance to Sclerotinia sclerotiorum in soybean (Glycine max L. Merr.) via association and linkage maps. The Plant Journal 82: 245-255.
